# Supplementary material for: Epigenetic patient stratification reveals a sub-endotype of type 2 asthma with altered B-cell response
Source: medRxiv. 2025 Sep 2:2025.08.28.25334696. Preprint. [Version 1] doi: 10.1101/2025.08.28.25334696 (PMC12424920; doi:10.1101/2025.08.28.25334696)
Supplement: Supplement 2 [file media-2.xlsx]

## Sheet: Table S1 - Demographics 
Characteristic	GALA II - Mexican (N=390)	GALA II - Other Latino (N=50)	GALA II - Puerto Rican (N=576)	SAGE II - African American (N=429)
Female	183 (51.69%)	15 (57.69%)	227 (48.09%)	198 (49.38%)
Age	14.3 (11.66, 17.91)	16.16 (13.23, 18.85)	12.62 (10.52, 15.37)	13.68 (10.95, 17.2)
BMI	23.7 (20.35, 28.1)	24.4 (21.2, 29.3)	21.2 (17.8, 25.92)	23.2 (19.88, 27.4)
Obese	90 (39.65%)	8 (53.33%)	112 (30.77%)	135 (32.07%)
Asthma	233 (59.74%)	15 (30%)	370 (64.24%)	429 (100%)
Moderate to Severe	134 (34.36%)	12 (24%)	290 (50.43%)	320 (74.77%)
Uncontrolled	123 (31.54%)	11 (22%)	304 (52.78%)	323 (75.29%)
Exacerbated	68 (17.44%)	7 (14%)	260 (45.14%)	174 (40.56%)
Pre-FEV (z-score)	-0.07 (-0.73, 0.64)	-0.09 (-0.58, 0.51)	-0.13 (-0.8, 0.58)	-0.05 (-0.88, 0.68)
Pre-FEV (Liters)	2.88 (2.29, 3.51)	2.91 (2.38, 3.55)	2.44 (1.84, 3.08)	2.56 (1.9, 3.14)
Low baseline lung function	15 (6.61%)	5 (33.33%)	76 (20.88%)	79 (19.7%)
BDR	6.87 (4.06, 11.49)	11.42 (5.29, 17.08)	10.76 (7.51, 14.5)	8.36 (4.94, 12.12)
Responders	54 (23.89%)	7 (46.67%)	148 (40.66%)	103 (25.69%)
In-utero tobacco exposure	1 (0.26%)	4 (8%)	19 (3.33%)	95 (22.73%)
IgE measured	378 (96.92%)	50 (100%)	558 (96.88%)	426 (99.3%)
Total serum IgE (kU/L)	116.66 (35.73, 322.75)	80.65 (21.81, 450.49)	249.06 (75.07, 551.66)	173.94 (42.8, 501.25)
High (>200) IgE	106 (47.75%)	11 (73.33%)	214 (60.45%)	201 (47.18%)
High (>100) IgE	145 (65.32%)	12 (80%)	265 (74.86%)	265 (62.21%)
Blood Eosinophil measured	8 (2.05%)	4 (8%)	366 (63.54%)	83 (19.35%)
Blood Eosinophil (c/uL)	0.08 (0.06, 0.21)	0.5 (0.48, 0.55)	0.2 (0.1, 0.4)	0.12 (0.08, 0.22)
High (>150) blood Eosinophil	2 (50%)	2 (100%)	173 (69.48%)	37 (44.58%)
High (>300) blood Eosinophil	2 (50%)	2 (100%)	131 (52.61%)	10 (12.05%)
imputed Eosinophil% count	233 (59.74%)	15 (30%)	370 (64.24%)	429 (100%)
imputed Eosinophil%	4.1 (1.99, 7.1)	4.18 (3.09, 7.71)	4.44 (2.26, 7.24)	4.96 (2.42, 7.27)
High (>4%) Predicted Eosinophil%	119 (51.07%)	8 (53.33%)	203 (54.86%)	260 (60.61%)
SES High	57 (14.62%)	15 (30%)	161 (27.95%)	38 (8.88%)
SES Med	163 (41.79%)	18 (36%)	231 (40.1%)	161 (37.62%)
SES Low	170 (43.59%)	17 (34%)	184 (31.94%)	229 (53.5%)
ICS use	101 (25.9%)	10 (20%)	109 (18.92%)	229 (53.38%)
OCS use within 1 Month	2 (0.87%)	3 (21.43%)	60 (16.53%)	19 (4.55%)
OCS use within 12 Month	47 (20.52%)	5 (35.71%)	175 (48.21%)	125 (29.9%)

## Sheet: Table S2 - DNAm score CpG wgt
cpg probe	PACA score weight	gene
cg25532677	0.05185	DDX54
cg17059181	0.05083	MCM5
cg24718015	0.04783	STAT3
cg04084598	0.04673	NA
cg10897651	0.04334	NA
cg22158248	0.04298	ALDH2
cg24005645	0.04286	PLSCR2
cg24652919	0.04186	HCFC1R1, THOC6
cg26666090	0.04039	SETD6
cg20805961	0.03839	NA
cg14056864	0.03777	PLSCR2
cg03116238	0.03691	GNG8
cg26925253	0.03599	ZNRF1
cg19618279	0.03586	COASY
cg17037355	0.03578	SLC4A11
cg08822819	0.03516	NA
cg09528449	0.0351	LY6H
cg15582657	0.03501	FBN3
cg11607342	0.03446	NA
cg05877727	0.03375	PROM2
cg27238932	0.03368	NA
cg27289770	0.03358	NA
cg05836765	0.03312	TM4SF4
cg12303909	0.03308	MIR3134, PTBP3
cg26794949	0.03292	PLSCR2
cg08708644	0.03198	CCL28
cg26330416	0.03176	NA
cg00460800	0.03152	WDFY3
cg15948324	0.03135	PTPRN2
cg24346519	0.03122	GLE1, MIR1268A
cg24654266	0.03097	DPP10
cg27215832	0.03088	CAMK4
cg03576469	0.03051	CCDC8
cg08890611	0.0303	FMNL3, PRPF40B
cg12736003	0.02999	TLN1
cg07054208	0.02985	DCDC2
cg19916543	0.02975	LRP10
cg02045011	0.02968	PTPRN2
cg10249246	0.0295	NA
cg00141783	0.02948	GSG1L
cg19138011	0.02946	KAZN
cg20439101	0.02946	MAP3K1
cg07035137	0.02941	CLSTN2
cg27271730	0.02924	NA
cg00840694	0.02917	MYOM2
cg14254918	0.02917	NPPC
cg23051299	0.02895	GCFC2
cg14716501	0.02891	TTC41P
cg20602359	0.02891	POC1A
cg18318518	0.02857	NA
cg04247152	0.02842	ZFPM1
cg18799510	0.0284	GRIN3A
cg07636370	0.02834	NA
cg07897734	0.02834	SMARCB1
cg17141276	0.02818	NA
cg18194655	0.02809	PXK
cg02274361	0.02801	STK32C
cg07735536	0.02772	KCNAB2
cg06858034	0.02769	VEPH1
cg11229399	0.02755	NA
cg24825591	0.02754	BIVM, BIVM-ERCC5
cg06399800	0.02746	NA
cg01716552	0.02744	BACH1
cg19140928	0.02744	NA
cg13991617	0.02722	ANKRD16
cg14753631	0.02714	TSPAN9
cg10138882	0.02706	NA
cg04482817	0.02701	PPIH
cg06614110	0.02701	ENDOU
cg05072637	0.02701	MIR1268A, SPTAN1
cg07022681	0.02698	GK5
cg15852767	0.02692	CACNA2D1
cg06743426	0.0269	NA
cg02084942	0.02677	DNAH1
cg08617945	0.02672	GABRA4
cg08256839	0.0267	ZNF507
cg06549231	0.02665	NA
cg08913262	0.02661	LRP11
cg05690260	0.02656	SEL1L3
cg14425908	0.02656	RUNX3
cg09797433	0.02653	AFF1
cg14237567	0.02653	NA
cg16489360	0.02643	TMEM209
cg02617791	0.02643	NA
cg12080831	0.02631	GLI2
cg21514880	0.02619	LRBA
cg20322692	0.02617	NA
cg05666696	0.02617	LINC01107
cg04314825	0.02609	NA
cg22136765	0.02607	NA
cg23200818	0.02598	NA
cg12192724	0.02594	NA
cg02209805	0.0259	HSPA5
cg03659354	0.02584	NA
cg07556599	0.02569	RPS18
cg13347038	0.02569	MAP9
cg08632767	0.02559	NA
cg22849865	0.02556	NA
cg00415665	0.02545	ZHX2
cg05942111	0.02538	RASSF3
cg02017347	0.02524	ANKRD26P1
cg01263624	0.02521	NA
cg17514353	0.02518	UCP3
cg05279859	0.02516	BASP1
cg02071172	0.02511	NA
cg17365440	0.02495	MUC13
cg10519906	0.02494	ILRUN
cg00294885	0.02493	FAM98A
cg03211880	0.02492	NA
cg24525065	0.02492	CLSTN2
cg05129050	0.02474	CAMTA1
cg09538156	0.0247	NA
cg26246840	0.02463	CD226
cg12043967	0.02462	ART3
cg06923233	0.02461	NA
cg06342490	0.0246	MTA3
cg13205244	0.02457	NA
cg10258385	0.02451	KCNJ11
cg14801356	0.02449	MYO5C
cg21496955	0.02439	LINC01216
cg03880512	0.02435	NA
cg16960046	0.02434	NA
cg06900848	0.02431	SLIT1
cg04431946	0.02429	KCNK12
cg13136648	0.02425	TMEM156
cg27260312	0.0242	NA
cg09225861	0.02417	NA
cg06277784	0.02415	ZNF98
cg21286402	0.02413	SLC22A15
cg22300522	0.02407	NA
cg21119678	0.024	SLIT3
cg00690968	0.0239	NA
cg11371162	0.0239	HYCC2
cg06485460	0.02387	NA
cg21690982	0.02381	NA
cg24723140	0.0238	DPP10
cg22928082	0.02378	SLC4A11
cg23387904	0.02378	NA
cg01874334	0.02371	NA
cg19682972	0.02371	OPRM1
cg01010984	0.0237	CEP72
cg00540067	0.0237	KLF15
cg03406367	0.02369	NCOR2
cg19744478	0.02367	HK1
cg03232804	0.02364	CD1D
cg27197209	0.02362	NA
cg15525959	0.0236	LUZP2
cg15100955	0.02355	NA
cg05247870	0.02355	LINC01014
cg01520853	0.02354	SLC11A1
cg16459981	0.02348	CERS6, CERS6-AS1
cg00047532	0.02345	PTCRA
cg26996175	0.02344	NA
cg01474357	0.02338	NA
cg05927628	0.02337	NA
cg20790540	0.02333	PTCRA
cg08865496	0.02331	AP2B1
cg21904204	0.0233	NA
cg05502283	0.02325	NFIX
cg12272104	0.0232	DAZAP1
cg12434908	0.0232	NBPF1
cg15256491	0.0232	FOXK1
cg04191306	0.02318	NA
cg20643070	0.02318	HIF1A
cg25310592	0.02316	OR52A1
cg04913291	0.02316	OPCML
cg21954684	0.02302	PELI1
cg26192556	0.02302	SLCO6A1
cg03318695	0.02297	LINC00472
cg13496481	0.02295	NA
cg03027547	0.02293	PLEKHG1
cg10395685	0.02291	CCDC81
cg00706030	0.02288	NA
cg01287788	0.02282	PTCD3, SNORD94
cg24139720	0.02279	MDM4
cg24845949	0.02276	MUC17
cg21061310	0.02273	NA
cg14354168	0.0227	NA
cg24491618	0.02269	KCNH2
cg14356530	0.02268	HSD17B3
cg20919306	0.02267	MAP2K4
cg08389497	0.02265	SPOCK2
cg25257256	0.02264	CRYGD
cg02684091	0.0226	NA
cg05474943	0.02259	NA
cg08923498	0.02257	TGM2
cg10123293	0.02256	UNC50
cg03693099	0.02256	CEL
cg10484756	0.02254	TXLNB
cg22325823	0.02253	RAB37
cg20687414	0.02252	MIR138-1
cg15818700	0.02247	FAIM2
cg04030486	0.02246	PITPNM3
cg24126592	0.02241	DGKZ
cg23714263	0.0224	ARPC2
cg07541701	0.02239	NA
cg02919587	0.02233	NA
cg14876923	0.02231	LRP10
cg04444027	0.02228	USP7
cg01156920	0.02216	NA
cg10100628	0.02215	NA
cg06338429	0.02212	NA
cg14843989	0.02205	ADPRM, SCO1
cg04471562	0.02203	NA
cg24503796	0.02199	SCD
cg11115622	0.02198	PLEKHG3
cg11161545	0.02198	NA
cg04289936	0.02196	LURAP1L-AS1
cg22793860	0.02194	BAIAP2L1
cg27005185	0.02194	MED26
cg16791444	0.02191	NA
cg07012402	0.0219	NA
cg14494421	0.02189	LCN10
cg03039218	0.02186	KIF18B
cg22918476	0.02185	NA
cg13845211	0.02183	ERAP2
cg11198674	0.02182	NA
cg14184975	0.02181	SGMS1
cg27244521	0.02181	KCNJ5
cg21269826	0.0218	TSPAN9
cg13221624	0.02178	CERK
cg01266338	0.02176	IDNK
cg24797276	0.02175	ENOX1
cg15298722	0.02175	NA
cg27407390	0.02171	NA
cg00108396	0.02153	NA
cg01111204	0.02149	BLCAP
cg21675549	0.02146	PFDN1
cg10120816	0.02146	NA
cg17554182	0.02144	NA
cg20804005	0.02143	NA
cg21029357	0.02141	FADS2
cg07678752	0.02138	NA
cg22637538	0.02138	CHRNB1
cg22164298	0.02137	ANK2
cg20071868	0.02136	CCDC8
cg10330410	0.02135	EHD1
cg25280287	0.02127	CERK
cg26912426	0.02125	B3GALT4, RPS18
cg13392351	0.02123	GALNT11
cg05139523	0.02119	RIMS4
cg01203934	0.02118	NA
cg06822989	0.02118	NA
cg24732344	0.0211	CREB3L2
cg08439122	0.0211	CAPN2
cg03347444	0.02106	QSER1
cg08992499	0.02104	ATXN7
cg08268099	0.02103	OLFM1
cg25912023	0.021	NA
cg01813215	0.02094	NA
cg06419546	0.02082	NA
cg12550490	0.02081	NA
cg10688481	0.0208	ETFB
cg02485092	0.0208	WNT2
cg25877465	0.02079	ACSL1
cg15940546	0.02074	ZSWIM3
cg13225775	0.02069	MROH9
cg12671739	0.02067	WDR38
cg24008825	0.02065	ADAM10
cg14495241	0.02063	NA
cg02035448	0.02063	CDK13
cg10621924	0.02062	POU6F2
cg06575616	0.02061	NA
cg16400798	0.02059	EGFLAM
cg20619340	0.02059	HNRNPLL
cg05454501	0.02053	ZBED3
cg24465721	0.02051	PFKFB2, YOD1
cg15328849	0.0205	ZNF423
cg11686071	0.0205	NA
cg11039729	0.02048	CCNY
cg09632011	0.02044	ACSS2
cg07741984	0.02042	C3orf52
cg05116536	0.0204	NA
cg10655575	0.0204	NA
cg09360173	0.02039	NA
cg09185338	0.02037	DPH2
cg15448631	0.02036	AMFR
cg23889015	0.02036	MECR
cg00014825	0.02036	PITPNC1
cg03041029	0.02032	NA
cg23629871	0.02026	ATP8B1
cg14799536	0.02024	NA
cg25983056	0.02023	GNAO1
cg22108175	0.02023	LPL
cg25205705	0.02022	CACUL1
cg22773376	0.02019	FRMD6, FRMD6-AS2
cg15918220	0.02018	ARRDC1
cg16917269	0.02017	NA
cg27315556	0.02016	NLGN1
cg10368914	0.02016	EPS15L1
cg18972349	0.02015	NA
cg11367948	0.02012	DAPK1
cg26488256	0.02011	PTK2
cg25463705	0.02009	RTTN
cg13141812	0.02008	NAPA
cg26783666	0.02006	SSB
cg03032770	0.01998	ADGRG1
cg07456172	0.01998	SGSM1
cg06414580	0.01992	CLU
cg15719789	0.01991	RAI1
cg13576859	0.01989	FBP1
cg04485391	0.01988	NA
cg21908199	0.01984	FGF1
cg25098668	0.01982	TPSD1
cg07258524	0.01981	SSBP2
cg19682835	0.0198	DENND6B
cg12614529	0.0198	MND1
cg15741204	0.01968	NA
cg22925508	0.01966	MAGEL2
cg21208943	0.01962	RABIF
cg13951007	0.01958	NA
cg07716131	0.01958	NA
cg17513953	0.01954	NA
cg16010301	0.01953	SYN3
cg03538821	0.01952	EEF2K
cg14832998	0.01952	PTPRN2
cg02148782	0.01951	MVP
cg05231925	0.01949	NA
cg24029244	0.01945	NA
cg14849022	0.01943	SCOC
cg21018739	0.01943	MRPS27
cg12637867	0.0194	NA
cg02613418	0.01938	ITGA11
cg12167245	0.01936	PEAR1
cg05392230	0.01935	PKDCC
cg24521087	0.01935	SPRR2F
cg14496081	0.01933	NA
cg08132701	0.01932	NA
cg05030553	0.01931	NA
cg10290728	0.01931	NA
cg05108333	0.01929	PRAME
cg07708686	0.01927	NA
cg07403374	0.01926	NA
cg22037435	0.01925	IZUMO1
cg20094496	0.01924	ACOXL
cg03365321	0.01923	MAP6
cg01523712	0.01922	RIMS4
cg24133079	0.0192	NA
cg25326856	0.01918	RADIL
cg11247619	0.01917	MARVELD3
cg02930239	0.01909	PRR23C
cg18910874	0.01908	SYTL2
cg26723162	0.01905	NA
cg03659382	0.01904	AGO2
cg05775542	0.01902	NAPG
cg25987478	0.01902	EFNA3
cg01297744	0.019	CBARP
cg14510445	0.01896	NA
cg23643435	0.01895	GALM
cg17782960	0.01889	PBX4
cg07383757	0.01887	TRPC2
cg04721651	0.01885	MGLL
cg20316427	0.01882	NA
cg19850895	0.01882	DIP2A
cg06786401	0.01881	DEPDC5
cg02830496	0.01879	SHB
cg17383727	0.01879	GDNF
cg13994232	0.01878	NA
cg04877165	0.01877	MAP3K20, MAP3K20-AS1
cg25908045	0.01875	PLCXD3
cg15734177	0.01874	NA
cg21180072	0.01873	IL15
cg27016609	0.01872	STON1, STON1-GTF2A1L
cg06218095	0.01872	NA
cg20104688	0.01869	AFMID, TK1
cg01174764	0.01868	DYRK1A
cg20082779	0.01866	PAX4
cg10726093	0.01864	NA
cg24058805	0.01863	PDE4B
cg13344434	0.01862	FKBP5
cg01205935	0.01862	DOCK9
cg04748546	0.01861	TRPM4
cg27490916	0.0186	NA
cg26045457	0.01858	BCAS3
cg22693840	0.01858	NA
cg02998129	0.01858	SLC4A1
cg14324805	0.01855	SEC14L4
cg23506049	0.01855	NA
cg21665744	0.01854	POU6F2
cg25791578	0.01852	IL5RA
cg16393899	0.01852	LYRM4
cg01640773	0.01849	NA
cg02461980	0.01845	NA
cg01772842	0.01844	NA
cg13565549	0.0184	DAB2IP
cg14286234	0.0184	NA
cg13933767	0.01839	SEC14L6
cg00384553	0.01838	NA
cg14325153	0.01837	PRR23C
cg05755378	0.01835	NA
cg12341527	0.01832	SMARCC1
cg00874173	0.01832	KMT2E
cg01279908	0.01829	DAB1, DAB1-AS1
cg03258665	0.01828	EPHA2
cg16931675	0.01828	NA
cg10180919	0.01826	UGT1A10, UGT1A6, UGT1A7, UGT1A8, UGT1A9
cg15975598	0.0182	CREB3L2
cg09114125	0.01819	NA
cg12752121	0.01818	DNAJC3
cg27218896	0.01818	NA
cg22527230	0.01811	CCNY
cg05614451	0.01811	MEMO1
cg15426711	0.01809	IL2RA
cg26185225	0.01805	HNRNPKP3
cg07725123	0.01797	SLCO3A1
cg15946590	0.01797	NA
cg19916413	0.01797	NECAB1
cg10893437	0.01795	CHAMP1
cg23471482	0.01793	CCL22
cg12905710	0.01792	NA
cg03381010	0.0179	NA
cg03755957	0.0179	TDG
cg16391973	0.01786	UBLCP1
cg05012635	0.01786	NA
cg02612332	0.01786	NA
cg13735822	0.01786	NA
cg10842385	0.01784	NA
cg15821879	0.01784	GRID1
cg16333621	0.01781	NA
cg09862072	0.0178	OLFML2B
cg06394964	0.01777	NA
cg23349742	0.01777	NA
cg03106413	0.01776	PHF13
cg12885183	0.01774	NA
cg00301370	0.01772	NA
cg11215870	0.01771	TGFB1I1
cg07519236	0.01771	SERTAD2
cg13071438	0.0177	PPP2R2B
cg16078124	0.01765	NA
cg25351653	0.01763	NWD1
cg16586200	0.01762	TTC7B
cg21684640	0.01762	NA
cg12013570	0.01755	NA
cg27462081	0.01755	MAPK13
cg07304903	0.01753	NA
cg16618745	0.01752	STAT6
cg12681434	0.01751	CHN2
cg24555071	0.0175	NA
cg15488499	0.0175	NA
cg27288127	0.01747	HVCN1
cg21035986	0.01745	NA
cg14620967	0.01744	NA
cg18201385	0.01744	UBL3
cg10815470	0.01743	VTA1
cg04033850	0.01742	NA
cg02275756	0.01741	NA
cg25157604	0.01741	SLC43A3
cg04726013	0.0174	LHPP
cg18536308	0.01738	NA
cg08900098	0.01736	KCNH2
cg02386470	0.01735	TRIM33
cg00759551	0.01735	CDV3
cg02424802	0.01732	NA
cg14525059	0.0173	RAB7A
cg00844155	0.01727	VAMP1
cg07296849	0.01724	ABLIM2
cg10246081	0.01723	C1QL4
cg24794833	0.0172	NA
cg06741996	0.0172	PDXK
cg13254934	0.01719	SPON1
cg12439423	0.01717	ANK1
cg17832605	0.01715	IFT80
cg08812959	0.01715	RTN3
cg18022896	0.01714	FBXL19
cg03790394	0.01711	ATP2B2
cg22210337	0.01711	C11orf21, TSPAN32
cg23991413	0.0171	PDE4DIP
cg24222504	0.01708	SNUPN
cg13540225	0.01707	NA
cg20092999	0.01706	NA
cg08243549	0.01705	HECTD1
cg08751660	0.01704	CFAP43
cg02232988	0.01703	FERMT2
cg22991142	0.01703	PAK5
cg19093733	0.01703	KRT8
cg21442419	0.01703	SKI
cg23715056	0.01702	BLNK
cg09918581	0.01701	CTNNA3, LRRTM3
cg04847386	0.01701	NA
cg00589311	0.017	NSMCE2
cg04497992	0.01699	NHLRC4
cg25668878	0.01698	NA
cg02622288	0.01698	NA
cg02670522	0.01697	NFIA
cg19077019	0.01697	PDYN
cg11657501	0.01697	NA
cg00489575	0.01696	FAM53B
cg18715410	0.01696	CAMK1D
cg12436870	0.01695	RALGPS2
cg04616586	0.01694	NA
cg05266989	0.01694	NA
cg08134680	0.01691	EPHA10
cg04946567	0.0169	EML3
cg21842049	0.0169	LINC00536
cg20267283	0.01689	ZBTB48
cg20433521	0.01688	NCMAP
cg12222949	0.01687	COLGALT2
cg14613878	0.01687	TLDC2
cg00106565	0.01687	DPYSL3
cg13859771	0.01686	ENTPD7
cg11291081	0.01686	EPM2AIP1, MLH1
cg03589820	0.01684	ATG7
cg05442926	0.01683	EDEM2
cg08371951	0.0168	SYNGAP1
cg07571519	0.01679	C10orf105, CDH23
cg04087102	0.01677	PTPRF
cg15327147	0.01673	MYLK
cg14236443	0.01669	ABR
cg27215014	0.01669	CLPB
cg12773992	0.01668	TRIM4
cg27101034	0.01667	ELOVL7
cg15402670	0.01667	CALB2
cg09425164	0.01665	PDE8A
cg27000590	0.01663	PRAG1
cg16811525	0.01661	POU6F2
cg13858847	0.0166	DOCK1
cg25734283	0.0166	HDAC9
cg08056069	0.0166	NA
cg15091848	0.01657	HS2ST1
cg15305016	0.01656	NA
cg15700754	0.01656	NA
cg15742737	0.01652	SERTAD2
cg20232307	0.0165	LCE3E
cg07529381	0.01649	CDK5RAP3
cg03161803	0.01648	NA
cg23587915	0.01647	ZHX2
cg13571678	0.01647	SLC4A10
cg01367715	0.01646	VCPIP1
cg17370195	0.01644	NA
cg16389456	0.01642	NA
cg10221590	0.01642	ADD3, ADD3-AS1
cg23034206	0.01641	TRPM3
cg25224369	0.0164	NA
cg24072927	0.0164	PTPRN2
cg14617873	0.01639	NA
cg16697344	0.01638	NA
cg14403690	0.01638	GOLIM4
cg11870505	0.01633	MORC1
cg07299586	0.01632	KAT6B
cg10376398	0.01632	CTSK
cg18222678	0.01629	DEF6
cg03535255	0.01627	ZCCHC14
cg19752768	0.01627	SWAP70
cg24300753	0.01626	NA
ch.20.1062061F	0.01626	STAU1
cg20191905	0.01625	SFRP4
cg21169397	0.01624	NA
cg12385833	0.01624	NA
cg11726858	0.01623	BRAT1
cg04007514	0.01623	AFF1
cg04418434	0.01622	RREB1
cg01736355	0.01621	NA
cg17380947	0.0162	NA
cg20265805	0.01619	HNF4A
cg05906696	0.01619	ZKSCAN1
cg21564238	0.01619	ZNF70
cg04461691	0.01619	RNF157
cg23846046	0.01616	SORCS1
cg24663970	0.01616	OXGR1
cg22098683	0.01616	HVCN1
cg06430509	0.01615	NA
cg17650614	0.01615	NA
cg23048215	0.01614	ARID3A
cg17682535	0.01614	OR5M3, OR8U8
cg25284031	0.01613	HVCN1
cg19003066	0.01613	CACNA2D3, LRTM1
cg09143663	0.01613	BACH1
cg02048412	0.0161	CORO7, VASN
cg01934408	0.0161	KCNAB2
cg04497684	0.01609	SRGAP3
cg05975685	0.01609	TTC7A
cg15673896	0.01607	ADORA3
cg01900574	0.01606	GALM
cg23953919	0.01606	NA
cg11420761	0.01603	AASDHPPT
cg21544415	0.01603	NA
cg01970336	0.01598	EPS15
cg10265351	0.01598	NA
cg16170838	0.01597	WNT3A
cg21027517	0.01597	C11orf21, TSPAN32
cg25149391	0.01594	TESMIN
cg18439445	0.01594	AMPD2
cg08922698	0.01593	TGFB3
cg24151023	0.01591	NA
cg23158419	0.01591	KCNAB1
cg27628178	0.01591	RARB
cg03079637	0.01589	BSG
cg12683863	0.01589	NA
cg09411597	0.01589	TASOR2
cg09930328	0.01589	NA
cg18954925	0.01589	UBE2D3
cg16528201	0.01587	SLC3A1
cg09778927	0.01583	RAB5C
cg13526756	0.01583	NA
cg06940387	0.01582	NA
cg22614027	0.01581	NA
cg12108990	0.0158	NA
cg09040200	0.01579	SEPTIN11
cg09031776	0.01578	NA
cg07584031	0.01576	EIF4E2, TIGD1
cg23260901	0.01575	ZNF438
cg26430116	0.01574	RRP36
cg16711285	0.01574	IGLON5
cg14288925	0.01573	BCAP29
cg08086385	0.01571	RYBP
cg05941155	0.01571	LRTOMT
cg23792435	0.01571	MST1R
cg13516763	0.01568	NA
cg03524147	0.01566	NA
cg19487450	0.01566	NA
cg21104363	0.01565	VKORC1L1
cg08433999	0.01564	NA
cg26748934	0.01563	NA
cg08698681	0.01562	TNIK
cg17127823	0.0156	TRAM1
cg27152546	0.01559	HECW1
cg01261007	0.01558	GPR6
cg20832574	0.01557	PTK2
cg01964004	0.01555	DGUOK-AS1
cg03065507	0.01555	MIR4435-2HG
cg00817765	0.01555	NA
cg19476445	0.01554	CCDC125
cg11489491	0.0155	RNF10
cg04996020	0.01549	SLC26A3
cg04992471	0.01548	NA
cg16153652	0.01543	NDOR1, TMEM203
cg01140006	0.01542	ADGRG3
cg21931263	0.01542	NA
cg18852825	0.01541	STAT3
cg18842363	0.0154	C6orf47
cg08141553	0.01538	GALNT2
cg15326304	0.01538	HSD17B2
cg21637392	0.01537	RNF216
cg02184042	0.01537	CD82
cg02708950	0.01537	NA
cg06119871	0.01536	NCK1
cg26962439	0.01535	PDE6B
cg12425700	0.01534	NA
cg08015910	0.01531	ADGRV1
cg03321152	0.01531	DNASE1
cg17113968	0.01531	C15orf62, DNAJC17
cg02966448	0.0153	CPEB4
cg11175836	0.01528	KLHDC7A
cg06859624	0.01527	NA
cg17374802	0.01526	EPX
cg05834735	0.01525	NA
cg08538471	0.01524	NA
cg11396585	0.01524	TAPBP
cg14441070	0.01524	NA
cg21259215	0.01523	NA
cg02806739	0.01522	CD7
cg20079938	0.01522	MIPEP
cg05076510	0.01521	UBE3B
cg14933200	0.01521	NA
cg09555818	0.0152	APOC2
cg24944109	0.01518	SLC1A2
cg03212451	0.01517	NA
cg14228269	0.01517	KCNJ12
cg11698890	0.01516	MGAT4A
cg11385411	0.01515	NA
cg24313472	0.01514	RHOBTB1
cg07921828	0.01513	NA
cg20907619	0.01513	NA
cg17383262	0.01513	GSTO2
cg14420496	0.01513	NA
cg27130025	0.01512	INCENP
cg23455837	0.01512	PTPRN2
cg06550082	0.01511	ARID3C
cg23696210	0.01511	ANO1
cg22347679	0.01509	TENT5C
cg15952483	0.01509	RHBDD2
cg10223809	0.01508	CLEC12A
cg08234878	0.01507	PAPLN
cg17983957	0.01506	JAML
cg10731648	0.01505	NA
cg00430613	0.01503	NA
cg02518135	0.01503	NA
cg03890691	0.01502	DOC2A
cg02239282	0.01501	PLA2G1B
cg18197869	0.015	VIT
cg16033780	0.015	CLEC2L
cg14485996	0.01499	PRMT8
cg17485717	0.01499	TCP11L1
cg17334359	0.01499	MAT2B
cg02503303	0.01497	PICALM
cg13808842	0.01495	NA
cg21550623	0.01492	SLC39A3
cg07046546	0.0149	KCP
cg08132200	0.0149	FUBP1
cg07470207	0.0149	NA
cg03443439	0.01489	SLC39A4
cg10165378	0.01489	NR5A2
cg16168081	0.01488	NA
cg19911760	0.01488	FKBP15, SLC31A1
cg18805734	0.01487	SINHCAF
cg11955166	0.01487	NA
cg07300815	0.01487	EPS15L1
cg10959498	0.01484	JMJD1C
cg03607573	0.01483	TAF1D
cg19257200	0.01482	SOX10
cg12192423	0.01482	NA
cg18911972	0.01479	CPSF4L
cg23624589	0.01479	NA
cg04033022	0.01475	ACSF3
cg04549524	0.01474	INPP5A
cg15351186	0.01473	SULF1
cg01998785	0.01473	LPCAT2
cg07703530	0.01471	ZBTB10
cg11170810	0.0147	IGF2R
cg23984390	0.01469	PHKB
cg06763032	0.01468	NRG2
cg26972614	0.01467	IL18BP
cg05051976	0.01467	CPM
cg21859603	0.01465	WDR46
cg15384422	0.01465	NA
cg16811321	0.01464	C8A
cg26081449	0.01462	NA
cg26337091	0.01462	HERC1
cg18813881	0.01461	TCEA2
cg08851695	0.01461	KLHL6
cg18055765	0.0146	SPATA25
cg12085018	0.01456	ST14
cg10160713	0.01456	FJX1
cg08212768	0.01456	GOLGA4
cg13145193	0.01456	NAMPT
cg04536365	0.01456	NA
cg03339609	0.01454	LSM14A
cg01400480	0.01453	MICAL2
cg21541804	0.01453	OTOG
cg07448742	0.01453	NRM
cg01468426	0.01449	KAT6A
cg20934765	0.01448	GRID2
cg12404281	0.01448	RXRG
cg15048810	0.01447	TOPBP1
cg17516572	0.01447	NA
cg26758670	0.01447	SLC6A12
cg20667256	0.01447	NA
cg19056691	0.01445	CUX2
cg01573562	0.01442	RPH3A
cg24158595	0.01441	NRG1, NRG1-IT3
cg12652015	0.01441	PPP1R16B
cg18042632	0.0144	LINC00323
cg04274288	0.01439	NA
cg20201143	0.01438	SYNGAP1
cg01961272	0.01438	OPN3
cg23393544	0.01437	PSMA1
cg23510407	0.01437	NA
cg17152757	0.01436	GHSR
cg10611744	0.01434	C16orf74
cg15211756	0.01433	ATF6
cg13418283	0.01432	OGFR
cg14890343	0.01431	CARD14
cg09376613	0.0143	PKD2L1
cg25621420	0.0143	CHRM1
cg14253327	0.01429	PLPPR1
cg06419846	0.01428	CD248
cg13764085	0.01427	FADS2
cg21229396	0.01427	NA
cg19710238	0.01426	NA
cg09095678	0.01426	NA
cg14047253	0.01421	NA
cg19581730	0.01421	ADORA2A, ADORA2A-AS1, SPECC1L-ADORA2A
cg19897855	0.0142	CD207
cg05215575	0.01419	SEPTIN12
cg22667851	0.01419	NA
cg03092343	0.01417	NHSL3
cg13204758	0.01416	CFAP74
cg13957043	0.01413	NA
cg08588453	0.01411	FCHSD2
cg07897800	0.01411	NPTN
cg16046937	0.0141	JAKMIP3
cg21071727	0.0141	NA
cg01587968	0.0141	NA
cg16616599	0.01409	DERA
cg16261511	0.01407	HIVEP3
cg07057744	0.01406	ALOX15
cg08025737	0.01405	LSMEM1
cg08695452	0.01405	MMP15
cg27090784	0.01405	HTR4
cg03559942	0.01404	ZBTB3
cg02937055	0.01404	PLD1
cg16510793	0.01402	NA
cg14030575	0.01401	NA
cg24201941	0.01401	CRTAC1
cg27025793	0.01399	CAB39L
cg18174402	0.01395	CAD
cg01461368	0.01395	NA
cg26053175	0.01394	ETFB
cg22030053	0.01393	NA
cg13455448	0.01392	RARB
cg13039585	0.01392	NA
cg06628823	0.01391	ABCG4
cg10776509	0.01391	NA
cg17194668	0.01391	WDR73
cg18304944	0.01391	P4HA1
cg13537146	0.0139	NA
cg25695511	0.0139	NA
cg00904438	0.0139	NA
cg04441333	0.01389	PTPRN2
cg07448333	0.01387	ZNF662
cg20290167	0.01386	METRNL
cg15654761	0.01383	CA12
cg02500231	0.01383	NOS1
cg24405417	0.01383	NA
cg15400703	0.01381	CHGA
cg16715082	0.01381	STK32B
cg04923746	0.0138	RD3
cg11522179	0.0138	NA
cg01989456	0.0138	NA
cg27103850	0.01379	NA
cg16915653	0.01378	NA
cg26246933	0.01378	SRXN1
cg12080906	0.01377	NES
cg01842395	0.01376	NA
cg02442268	0.01376	NA
cg22238406	0.01375	CMTR1
cg00661552	0.0137	NEDD4L
cg00821769	0.0137	SH3RF3
cg12333160	0.01369	NA
cg22454686	0.01367	NA
cg03459617	0.01367	DSPP
cg13713375	0.01367	EPS15L1
cg05784157	0.01366	KLHL14
cg04905779	0.01364	ZGPAT
cg22017479	0.01363	NA
cg26456942	0.01362	NA
cg14043316	0.01361	PLXNB2
cg23192864	0.01361	TNXB
cg07730263	0.0136	ITIH1
cg18864882	0.0136	CDH4
cg25472264	0.01357	NA
cg07529339	0.01356	NA
cg24470370	0.01355	NA
cg11088661	0.01355	NA
cg01056444	0.01353	NA
cg03602297	0.01352	ALK
cg20207299	0.01352	ARNT2
cg01908548	0.01352	KCNE3
cg27176138	0.01351	HS6ST3
cg20044410	0.01351	NA
cg05373256	0.0135	MYRF, MYRF-AS1
cg06320111	0.0135	PDE7A
cg15897667	0.01349	NA
cg27266176	0.01348	PLEKHG3
cg17116500	0.01346	RNF41
cg06040426	0.01345	NA
cg17704343	0.01344	KIF18B
cg17969579	0.01344	TNKS
cg27228611	0.01344	NA
cg25211050	0.01344	MVB12A
cg00464492	0.01344	NA
cg27306382	0.01344	LAMB2, USP19
cg23722790	0.01344	SLC35D1
cg25635864	0.01343	RIN1
cg20836212	0.0134	VKORC1L1
cg07231398	0.01336	NA
cg19995891	0.01335	C2orf88
cg20500317	0.01335	SETD6
cg02083546	0.01333	WSB2
cg01360413	0.01331	KIF19
cg20945861	0.01331	NA
cg16752068	0.0133	TMEM50B
cg11917087	0.01329	STRADA
cg00771490	0.01328	RASSF3
cg22156300	0.01328	NAALADL2
cg26731781	0.01327	PDX1
cg16001811	0.01325	LINC01558
cg08179431	0.01322	HFE
cg24549482	0.01322	NA
cg21912872	0.01321	DYRK2
cg01124922	0.01321	NA
cg24861229	0.01321	REPS1
cg16989018	0.0132	ZNF713
cg24678767	0.0132	CLK3
cg11283005	0.01318	NA
cg08197493	0.01317	NA
cg20636874	0.01317	BRIP1
cg12366423	0.01316	EGFLAM
cg02252512	0.01315	MADD
cg15078838	0.01315	BABAM2, RBKS
cg00671386	0.01313	GNG13
cg07926618	0.01313	CROCC
cg01298884	0.01312	CDH4
cg25554716	0.01312	UBE2K
cg05398423	0.01312	ACVR1C
cg07687273	0.01312	KLF7
cg23883630	0.01312	MAT2B
cg10179363	0.01309	ANPEP
cg16374333	0.01309	ETV3
cg20306022	0.01308	NA
cg12940438	0.01307	ZC3HAV1
cg02109507	0.01307	TRIM16
cg17412278	0.01307	SPMIP2
cg05056936	0.01307	EFCAB12
cg16001713	0.01307	NA
cg17540765	0.01306	RECQL5
cg00179844	0.01306	TMEM131
cg07352127	0.01306	NA
cg03575933	0.01305	NA
cg11579636	0.01305	VIL1
cg05421580	0.01305	SERPINF1
cg07289618	0.01304	STON1-GTF2A1L
cg20702870	0.01304	TADA2B
cg00146263	0.01304	LGI4
cg12172163	0.01303	PROZ
cg25475273	0.01302	NA
cg22396799	0.01302	NA
cg20306251	0.013	UNC5A
cg13212049	0.01299	NA
cg04671367	0.01299	MIR153-1, PTPRN
cg18993141	0.01297	CACNA1S
cg13273209	0.01296	NA
cg11529139	0.01296	PLEKHA7
cg16128030	0.01295	CACNA1D
cg05492964	0.01292	PRR13
cg06447154	0.01292	NA
cg22831517	0.0129	NA
cg20777894	0.01288	NA
cg18417061	0.01286	PRKCH
cg24295963	0.01285	FKBP5
cg20090312	0.01285	GALNT11
cg03101465	0.01284	ATL1
cg06081793	0.01284	MIR5695
cg04603031	0.01284	CHRNA3
cg04308301	0.01284	ASAP1
cg09351085	0.01282	NA
cg18272286	0.0128	ITPR1
cg11638442	0.0128	FRYL
cg10148123	0.01278	NA
cg21001065	0.01278	NA
cg24636999	0.01278	DNAH8
cg06418837	0.01278	NA
cg18436737	0.01275	CTBP1
cg07240557	0.01275	STK38L
cg01716807	0.01275	CENPP, OMD
cg11430259	0.01274	FGFR2
cg25958582	0.01274	NA
cg23108580	0.01274	KIF21A
cg19671311	0.01273	MLXIP
cg07565042	0.01272	RNF141
cg09719231	0.01271	TXNDC11
cg19766763	0.01271	NA
cg04588336	0.0127	WNT11
cg24641352	0.0127	ZFP41
cg17015994	0.01268	CYP11B1
cg21113478	0.01265	DCLK3
cg12026629	0.01264	CEP170B
cg23525360	0.01264	ITGBL1
cg02208176	0.01263	KANK1
cg05825555	0.01263	SMIM20
cg03209276	0.01262	NA
cg24135181	0.01261	DLG1
cg16665614	0.01261	RORA
cg20827853	0.01259	MYO3A
cg18623047	0.01259	TTC41P
cg11513932	0.01259	NA
cg24003499	0.01259	MSI2
cg13599917	0.01258	NA
cg20212121	0.01258	NA
cg23442226	0.01257	NA
cg07493753	0.01256	ACSBG2
cg13264822	0.01256	CREB3L2
cg22136125	0.01256	MAEA
cg09933329	0.01255	GCK
cg03249011	0.01255	NA
cg23563093	0.01255	NA
cg02285966	0.01254	ZNF662
cg17946161	0.01253	TNFRSF1B
cg11459858	0.01252	FRMD5
cg15542741	0.01252	SLC6A15
cg13051700	0.01252	MAGI2
cg07209977	0.01252	KAZN
cg15061569	0.01252	NA
cg08055131	0.01251	FLT3
cg17501987	0.01251	KPNA1
cg05933408	0.01248	NCLN
cg20444539	0.01248	NA
cg20500791	0.01248	IKZF1
cg02889647	0.01247	IVL
cg06797665	0.01246	NA
cg23736997	0.01245	MARCHF4
cg21726614	0.01244	NA
cg07243230	0.01243	RASGRF2, RNU5D-1, RNU5E-1
cg03493123	0.01241	B4GALT7
cg08928261	0.0124	RHOH
cg21242642	0.01238	NA
cg13568235	0.01236	PLA2G4A
cg11245681	0.01235	NA
cg07177867	0.01234	LYSMD2
cg08035694	0.01232	NA
cg27142059	0.01232	TRIM15
cg25363704	0.01231	NA
cg19257102	0.01231	LOXL1
cg06353481	0.0123	NA
cg17177084	0.01229	EVL
cg12096759	0.01228	GLRX5, SNHG10
cg19110902	0.01228	FLOT1
cg12456825	0.01228	FBXO40
cg01523348	0.01227	KCNK10
cg08582384	0.01227	MIR548F1
cg06140534	0.01226	NA
cg07063916	0.01225	TTC21B
cg01907500	0.01224	NA
cg21178618	0.01224	NA
cg20717344	0.01224	NA
cg00531949	0.01224	NA
cg00328724	0.01223	CTPS1
cg02272599	0.01223	SPC24
cg13179255	0.01223	NA
cg23761161	0.01223	ZNF7
cg19017060	0.01222	DDX27
cg09728069	0.01221	KAT7
cg16901531	0.01219	KCNT1
cg02008703	0.01218	VWA8
cg05955252	0.01218	ERGIC1
cg19853999	0.01218	AGAP1
cg07702100	0.01217	NA
cg12432980	0.01216	CRLS1
cg21198712	0.01216	NA
cg15006973	0.01215	GJA4
cg00236305	0.01215	MYT1L
cg18113890	0.01215	ACP1, SH3YL1
cg00689423	0.01212	NA
cg01364769	0.01211	COMMD3
cg09840645	0.01211	NA
cg08647910	0.01211	SGK1
cg26337709	0.01211	ZFYVE1
cg12630277	0.0121	GJD4
cg17717565	0.01209	TRIM4
cg03050884	0.01208	CSDE1
cg15863841	0.01208	PLD1
cg02765363	0.01208	NA
cg26089877	0.01207	SMTNL2
cg03177138	0.01207	IGFBP7
cg03655706	0.01207	ZNF445
cg24277759	0.01205	MTUS2
cg07948383	0.01205	NA
cg17301902	0.01202	GNA14
cg14018690	0.01202	C3orf52
cg22906486	0.01202	ADAMTS2
cg19637629	0.01202	NA
cg22395779	0.01201	ABCG5
cg13090941	0.012	GNAO1
cg14291751	0.012	PSMB11
cg01562603	0.012	KLF13
cg14285744	0.01199	NA
cg25206705	0.01199	ABR
cg00219763	0.01199	NA
cg02622928	0.01199	LHFPL2
cg25643253	0.01198	VKORC1L1
cg17295492	0.01198	SHISA5
cg00764217	0.01196	ST7
cg21934772	0.01196	NA
cg22319834	0.01196	ZNF521
cg09478213	0.01196	NA
cg12372041	0.01196	NA
cg09080160	0.01194	ADAMTS9, ADAMTS9-AS1
cg13652536	0.01193	OR1L3
cg04456238	0.01192	WT1
cg04224811	0.01191	ERC2
cg15858059	0.01191	CHRNB2
cg17129869	0.0119	SEC23B
cg17910470	0.01188	USP36
cg25915410	0.01187	HSP90AA1
cg09993814	0.01187	BLCAP
cg05092478	0.01186	DAB1
cg05791091	0.01186	NA
cg08966155	0.01185	IQCG, RPL35A
cg09024606	0.01185	MORN1, RER1
cg01963353	0.01185	FKBP1A, FKBP1A-SDCBP2, SDCBP2-AS1
cg06857094	0.01184	VARS1
cg17307119	0.01184	CCDC85C
cg20933651	0.01181	CALCRL
cg20543478	0.01181	ROBO2
cg15570211	0.0118	HSPA9
cg23818260	0.01179	FLT3
cg23093580	0.01179	NDUFS5
cg01404879	0.01178	BEND6
cg06736444	0.01177	SRRM2
cg00280524	0.01176	NDFIP1
cg12353636	0.01175	CDHR1
cg16788982	0.01175	EDEM2
cg16491647	0.01174	PARL
cg13563725	0.01173	NA
cg06801957	0.01173	N4BP2L2
cg06800942	0.01171	C2orf81
cg20283670	0.01171	AFAP1L2
cg03151709	0.01171	MDC1
cg13660163	0.0117	ZNF491
cg15075241	0.01169	ODC1, SNORA80B
cg10534455	0.01167	IFNGR2
cg19404822	0.01166	NA
cg18863245	0.01166	NA
cg23998749	0.01166	NA
cg07631533	0.01165	SHISA9
cg13555772	0.01165	EPS8L2
cg21029167	0.01162	SYNGAP1
cg07895206	0.01162	UBE2QL1
cg19069027	0.01161	CCDC32
cg10003974	0.01159	TNS3
cg25471511	0.01159	NA
cg17357895	0.01158	PLEKHG4
cg25426733	0.01158	SORD
cg24948792	0.01157	PDZD7, SFXN3
cg17011745	0.01156	KISS1R
cg07842459	0.01155	CD84
cg03768513	0.01154	CABIN1
cg04852972	0.01153	CFAP74
cg25899922	0.01153	VIPR2
cg07271809	0.01153	CHST11
cg17024919	0.01152	ZNF385D
cg02551743	0.01152	MEIS1
cg19296400	0.01152	UBXN11
cg14355654	0.01152	UTP23
cg05926269	0.01151	GNAS
cg24698785	0.0115	NHSL1
cg07781938	0.01149	FAM151B
cg21770176	0.01148	NA
cg16890939	0.01146	GIMAP6
cg06242562	0.01145	NA
cg20011983	0.01145	NA
cg03830181	0.01145	NA
cg19347790	0.01144	LIN7A
cg11061177	0.01143	PDZD8
cg27343303	0.0114	NA
cg26581481	0.0114	NA
cg13584531	0.01139	MGAT4A
cg00810807	0.01139	NA
cg14934396	0.01139	RECQL5, SMIM6
cg24748078	0.01138	TMEM170A
cg08757123	0.01135	NA
cg01367204	0.01134	KLF1
cg25564764	0.01133	NA
cg00714531	0.01133	SLC19A1
cg19033383	0.01133	NA
cg04468817	0.01132	PRSS22
cg14036745	0.01132	NA
cg02886541	0.01132	GEMIN2 /// SCAF11 /// ZEB2
cg19213799	0.01132	TNFAIP8L3
cg12967319	0.01131	MEG3
cg22997040	0.01131	ZHX2
cg22485949	0.01131	PNLIPRP3
cg12800915	0.0113	CORO2A
cg01268058	0.01129	SIN3A
cg14495230	0.01129	NA
cg01200145	0.01129	NA
cg06038998	0.01127	TM4SF4
cg10529272	0.01126	H3C12
cg18551837	0.01126	NA
cg17842959	0.01126	NA
cg11001536	0.01125	NA
cg22148433	0.01125	TENM2
cg10476468	0.01125	ADGRD1
cg17885825	0.01125	NA
cg09422942	0.01124	NA
cg04170495	0.01124	NA
cg18116971	0.01123	CELF5
cg00253313	0.01122	UBR5
cg17485838	0.01122	NA
cg08070590	0.01122	ZNF197
cg12819536	0.01121	SEMA3B
cg13728650	0.01121	TPRA1
cg18544034	0.01119	NA
cg04391540	0.01119	ZNF541
cg26136776	0.01118	KLF1
cg04098763	0.01118	CCDC57
cg27308490	0.01117	NA
cg27015734	0.01116	GALNT6, SLC4A8
cg17020611	0.01116	ARHGAP15
cg15660555	0.01116	NA
cg06725108	0.01116	NA
cg00608926	0.01115	TUT4
cg06574139	0.01114	NA
cg09957666	0.01112	EIF6
cg20266883	0.01112	ALDH4A1
cg15134174	0.01111	SH3RF1
cg05771342	0.0111	MRGPRF
cg24632943	0.01109	TSHZ2
cg04182901	0.01109	GALNT6, SLC4A8
cg09182835	0.01109	NA
cg24599440	0.01109	SORBS2
cg27653134	0.01108	A2ML1
cg17074037	0.01107	NA
cg24167611	0.01107	PPP1R12B
cg02654940	0.01107	HMGA1
cg25364191	0.01106	NA
cg04016593	0.01106	NA
cg15692032	0.01105	FUCA1
cg06779705	0.01104	AMER2
cg25574227	0.01103	NA
cg09981464	0.01103	ZCCHC14
cg16330225	0.01102	PTPRE
cg05473599	0.01102	GMCL2
cg13151664	0.01102	KALRN
cg20259557	0.01101	SLC39A4
cg04349497	0.01101	MSH3
cg12829183	0.011	ATP11A
cg25617058	0.01099	NA
cg07015749	0.01098	KCNAB2
cg03007659	0.01098	C11orf24
cg01649647	0.01098	MYL9
cg23607667	0.01096	ANKRD6
cg14614720	0.01095	NA
cg20673965	0.01094	IRGC
cg00130307	0.01094	MIR5694
cg24679890	0.01094	MYO9B
cg08292207	0.01093	ABCA7, CNN2
cg09245115	0.01093	LCP1
cg02799422	0.01093	NA
cg26035844	0.01092	NR3C2
cg01795309	0.01091	NA
cg25385819	0.0109	TGIF1
cg25939647	0.01089	GPR176
cg03475455	0.01089	ADAMTS9
cg00119214	0.01088	NA
cg02542953	0.01088	MYT1L
cg24716423	0.01085	RASSF3
cg17891906	0.01085	NA
cg18217375	0.01085	ATL2
cg07000438	0.01083	NA
cg24838764	0.01082	SEMA5B
cg15377871	0.01082	CEBPE
cg12005026	0.01082	PTEN
cg08721301	0.01082	TLR9
cg16171487	0.01082	SMTN
cg12413476	0.01081	NA
cg22720745	0.01081	TEX30
cg10527707	0.01081	TAF1B
cg17063544	0.0108	NA
cg00229231	0.0108	SMAP2
cg21800373	0.01079	ZDHHC18
cg25511014	0.01079	NA
cg12366685	0.01078	NA
cg15867698	0.01078	ACTN1
cg02391344	0.01076	SNX7
cg05413918	0.01076	CUTA, SYNGAP1
cg11562559	0.01076	PLD3
cg23201841	0.01076	ELK4
cg25306963	0.01075	MAP3K2
cg22708087	0.01075	FRY
cg13423371	0.01074	CAMSAP1
cg26603179	0.01074	CCDC185
cg21146689	0.01073	NA
cg01502115	0.01072	ASAP3
cg11398731	0.01072	MMAA
cg22585799	0.01071	INPP5F
cg06828117	0.01071	NA
cg05042110	0.0107	PKIA
cg03812676	0.0107	AIP
cg17064161	0.01069	RALB
cg03538565	0.01068	RAB11FIP3
cg12649208	0.01068	ACSF2
cg14591021	0.01067	WDFY3
cg01119784	0.01066	NIN
cg10495980	0.01066	OSBPL5
cg13521315	0.01065	TMCC1
cg10838357	0.01065	EREG
cg21887544	0.01065	TRAPPC10
cg20199563	0.01065	DCTD
cg07136635	0.01064	ITGA1, PELO
cg23416895	0.01064	ADAP1
cg09676157	0.01064	LINC00639
cg16949599	0.01063	STX11
cg22537714	0.01063	NA
cg17353224	0.01062	NA
cg11321895	0.01062	CHCHD7, PLAG1
cg12939085	0.01062	PPP1CA
cg04887405	0.01061	USP10
cg18222554	0.01061	DRC7
cg06674310	0.01061	ZNF391
cg01866038	0.0106	NA
cg01935086	0.01059	DCDC2B, IQCC
cg14893919	0.01059	CCL18
cg02304095	0.01059	MYT1L
cg18296929	0.01058	CDC14A
cg14482745	0.01057	CCDC169
cg05976123	0.01057	PLXNC1
cg20470975	0.01056	NA
cg22344631	0.01056	NA
cg23697136	0.01055	NA
cg03468793	0.01055	NA
cg24877195	0.01055	ACE
cg16364632	0.01053	NA
cg06899186	0.01051	CUL1
cg04296289	0.0105	SGIP1
cg10148069	0.01048	RBFOX3
cg18477322	0.01047	NAV2
cg07945092	0.01047	WNT3
cg01039401	0.01047	TEAD4
cg07200038	0.01047	MMP25, MMP25-AS1
cg06438385	0.01047	SCRIB
cg07360731	0.01045	MMP17
cg23803768	0.01045	NA
cg01139080	0.01045	PCYT1A
cg18222769	0.01044	PRSS56
cg00594101	0.01043	MIR337, MIR665
cg21463734	0.01043	NKAIN4
cg07793859	0.01041	NA
cg14187724	0.01041	NA
cg10893439	0.0104	EHD1
cg14277298	0.01037	RIGI
cg18484736	0.01037	C14orf180
cg03081597	0.01036	AMBRA1
cg09515972	0.01036	MROH5
cg18492270	0.01035	NA
cg15793354	0.01034	FOXJ3
cg19599627	0.01034	NECTIN1
cg11757326	0.01033	ENTHD1
cg14559176	0.01031	NA
cg26159271	0.0103	NA
cg13775729	0.01028	GRID1
cg06507301	0.01028	CDH4
cg04930601	0.01027	NA
cg01291780	0.01026	NA
cg16060034	0.01026	ARSG
cg01874707	0.01025	NA
cg07790889	0.01024	UBR1
cg11028738	0.01024	NA
cg22786682	0.01023	UST
cg07021644	0.01023	UPK3A
cg17984022	0.01022	INF2
cg15152890	0.01021	PANK2
cg24775323	0.01021	NA
cg05519714	0.01021	LYPD6B
cg22063022	0.0102	SAMD13
cg12787209	0.01019	SPINT1
cg12475905	0.01018	CARTPT
cg01038738	0.01018	CD7
cg17829179	0.01018	HAPSTR1
cg26946042	0.01017	NA
cg12108912	0.01017	TMEM177
cg06642965	0.01017	NA
cg06977072	0.01017	FAXC
cg21737434	0.01016	CNTN1
cg18511205	0.01015	EME1
cg19561908	0.01014	NA
cg10905031	0.01014	TRIM27
cg26252167	0.01014	GPR6
cg02594677	0.01014	DIP2C
cg19009006	0.01012	XPO6
cg12864326	0.01012	AKAP11
cg26370780	0.01011	NA
cg06682330	0.0101	NA
cg01681680	0.01009	MIR3667HG
cg23995769	0.01008	PRG3
cg26840889	0.01007	NA
cg00904578	0.01006	GNA13
cg14620948	0.01005	CFAP46
cg18514407	0.01005	JHY
cg23207304	0.01005	NA
cg26226515	0.01005	COG3
cg23727326	0.01004	NA
cg14947116	0.01004	CUL1
cg12986900	0.01002	FAM151B
cg22220153	0.01001	BORCS5
cg24814328	0.01	PEF1
cg10087227	0.01	NA
cg03990139	0.01	NA
cg16950658	0.009987	NA
cg10448989	0.00998	FLRT2
cg18676615	0.00998	NA
cg07239716	0.009978	DUSP6
cg13587621	0.009976	BICD2
cg25733613	0.009968	PPP2R1B
cg00128883	0.00996	ATF7
cg10709729	0.009958	SERPINB6
cg02033182	0.009955	ANKRD11
cg25848520	0.009955	EIF3M
cg21535366	0.009955	ABTB3
cg08026078	0.009947	PRR5L
cg06582294	0.009942	NID1
cg09414252	0.009923	NA
cg04474277	0.00991	NA
cg01324489	0.009909	LINC00114
cg24418956	0.009898	NA
cg14166869	0.009897	NA
cg07520159	0.009897	TRH
cg03438637	0.009886	NA
cg16684290	0.009864	KCNMA1, KCNMA1-AS1
cg01069468	0.00986	SYNGAP1
cg01141891	0.009852	NA
cg19731777	0.009845	ALKBH3-AS1
cg01716288	0.009844	RUSC2
cg11896104	0.009842	KLF1
cg04198545	0.009831	NA
cg26285241	0.009825	IKZF2
cg08170494	0.009824	E2F8
cg26236546	0.009817	NA
cg27352110	0.009816	NA
cg17414215	0.009809	KATNIP
cg02575764	0.009808	PPM1H
cg07716386	0.009807	RALGAPB
cg19695867	0.009804	WDR47
cg00414077	0.009801	TLDC2
cg03966294	0.009795	NA
cg00005549	0.009794	NA
cg21687591	0.009794	MYNN
cg03392077	0.009789	ABCC1
cg22533573	0.009781	WT1
cg02364826	0.009776	FEM1C
cg26414822	0.009717	NA
cg26232188	0.009711	EIF4G2
cg23332328	0.009704	CYP2W1
cg14309002	0.0097	NA
cg25636075	0.009697	TMEM41A
cg02435472	0.009696	PTGES3
cg04581174	0.009688	NA
cg10338082	0.009682	KALRN
cg17458107	0.009662	CLPB
cg11202380	0.009659	AK2
cg14256586	0.009656	NA
cg26251865	0.009655	IRGC
cg21618273	0.009654	TRIO
cg24664976	0.009652	FAM111A
cg22972893	0.009646	NA
cg09827513	0.009645	SOX2-OT
cg27626620	0.009645	RPS6KA2
cg03345487	0.009645	CACHD1
cg07211787	0.009643	NA
cg25368824	0.00964	IL4
cg09689741	0.009638	NFAT5
cg20293716	0.009622	SLC49A4
cg09578028	0.009621	HOXD9
cg05315158	0.009616	IRF4 /// PWWP3A
cg10720709	0.009606	NA
cg14183647	0.009604	SESN2
cg23331156	0.009604	TACC2
cg05374783	0.009602	CYBA
cg26425521	0.009596	OR6B1
cg04720348	0.009586	ARHGEF28
cg10629173	0.009576	NA
cg12568245	0.009575	ARID1B
cg08799394	0.009571	PDLIM1
cg08671460	0.009562	NA
cg02850715	0.009562	ST14
cg12711754	0.009548	MAP3K9
cg23921168	0.009542	HKDC1
cg00009085	0.009541	RBM33
cg06689758	0.009534	NA
cg10380934	0.009532	NA
cg14884776	0.00953	TEKTL1
cg20822693	0.009527	SLC16A14
cg04209538	0.009523	RASEF
cg18467034	0.009517	NA
cg09232378	0.009516	NA
cg22062450	0.009506	TTC38
cg13803688	0.009486	ALX3
cg15313891	0.009485	AVP
cg11338336	0.009483	NA
cg24481177	0.009482	C11orf71
cg17278444	0.009479	ITPR1
cg18468726	0.009478	GEMIN5
cg21115004	0.009468	SLC35D1
cg02959415	0.009464	NA
cg12572036	0.009461	NA
cg15916331	0.009461	BBX
cg26952381	0.009459	PILRB, STAG3L5P-PVRIG2P-PILRB
cg26236040	0.009458	GATAD2A
cg25371634	0.009453	HOXD10
cg18650626	0.009449	MAD1L1
cg19669684	0.009443	NBPF20, NBPF25P, NBPF9
cg09948879	0.009443	GRK1
cg25384513	0.009439	GFPT2
cg27660490	0.009439	TULP3
cg10672004	0.009436	NA
cg03051668	0.009428	FAN1
cg23878918	0.009425	GRIK4
cg27081177	0.009403	PMP22
cg12722436	0.009403	RALYL
cg00697290	0.009395	NA
cg16030113	0.009379	NA
cg04158183	0.009371	LAMA2
cg05539847	0.009369	HSD3B7, SETD1A
cg00550955	0.009368	NA
cg06664693	0.009367	CYTOR
cg03501656	0.009362	NA
cg03764226	0.009361	NA
cg03157591	0.009361	GDAP1L1
cg08408303	0.009338	APRG1
cg17229420	0.009332	NA
cg02269083	0.009327	ALPK2
cg06200789	0.009316	TMEM72, TMEM72-AS1
cg14626797	0.009315	SLC35D1
cg14550975	0.009311	NA
cg09371344	0.009308	LETM1
cg13439189	0.009301	NA
cg18346544	0.009301	SAMD9
cg03333099	0.0093	TMEM130
cg11787508	0.009294	NA
cg18147080	0.009289	IFFO2
cg04551166	0.009284	NA
cg14216331	0.009272	NA
cg23976037	0.009271	LINC01570
cg01152726	0.009265	LAMA3
cg17158405	0.009264	NA
cg04558647	0.00926	DOCK1
cg00413728	0.009259	UST
cg09360637	0.009253	L3MBTL4
cg12541174	0.009251	CADM2
cg19529842	0.009238	LY96
cg10590350	0.009232	GALNT6
cg17392919	0.009226	TJP3
cg19114066	0.009218	NA
cg12330259	0.009214	SPTBN1
cg18822527	0.009196	NA
cg11534339	0.009192	FARSA
cg05840984	0.009191	PUM1, SNORD103C
cg09662025	0.009191	MFSD2A
cg17276450	0.00918	EPHB2
cg16144395	0.009169	NA
cg07904051	0.009165	SLC6A12
cg05698970	0.009165	EMC1
cg04827313	0.009156	TTLL7
cg17158968	0.009152	CLASP2
cg10653694	0.009151	NA
cg13107734	0.00915	SPIDR
cg17436506	0.00914	ARL6IP4, OGFOD2
cg24977670	0.009139	CTNND2
cg27423739	0.009137	NA
cg19262963	0.009132	NA
cg04827805	0.009129	FARS2
cg14614844	0.009128	NA
cg04660509	0.009115	POLR3E
cg26791242	0.009112	NA
cg01218047	0.009108	NA
cg23140746	0.009103	ANKRD52
cg19892963	0.009102	GTPBP1
cg12964457	0.009091	PCDH15
cg27531843	0.009087	NA
cg15411268	0.009086	MYO9A, SENP8
cg12033214	0.009084	CRYBA4
cg27568751	0.00907	DAAM1
cg16594890	0.009069	PRKCQ
cg09343458	0.009066	MNT
cg24903382	0.009066	BMPR1B
cg15555985	0.009064	PDZRN3
cg00886875	0.009057	NA
cg14459046	0.009054	NA
cg07037371	0.009048	NA
cg03555300	0.009045	NA
cg03804751	0.009044	ADAMTS7
cg23519943	0.009041	NA
cg25478306	0.009035	NA
cg18944099	0.009033	C6orf47
cg01464985	0.00903	ZNF512
cg27297010	0.009027	NA
cg18233497	0.009025	MC4R
cg16214107	0.009023	NA
cg13503416	0.009021	NA
cg24765748	0.009021	GPRC5A
cg00340793	0.009017	LINC00607
cg07819010	0.009017	NA
cg09837977	0.009005	IMMP2L, LRRN3
cg10902724	0.009003	FCHSD2
cg11943988	0.009003	NA
cg06571559	0.009	DIP2C
cg19500945	0.008994	NA
cg18536707	0.00898	NA
cg03740864	0.008978	NA
cg08603829	0.008976	LAYN
cg21306464	0.008951	FBXL7
cg05317405	0.008936	THYN1
cg25270819	0.00893	ZFP91, ZFP91-CNTF
cg21177112	0.00893	PPM1H
cg07984817	0.008921	NA
cg02781526	0.008914	LYSMD2
cg16716449	0.008907	RBFOX1
cg21394171	0.008898	NA
cg08936055	0.008879	NA
cg06794913	0.00887	NA
cg08857027	0.008868	SLC29A3
cg12075669	0.008865	CARS2
cg01692018	0.00886	NA
cg16985952	0.008855	KAZN
cg05307394	0.008852	NA
cg19662870	0.008849	NA
cg20092036	0.008845	KCTD10, UBE3B
cg02387618	0.008845	TCF7
cg02129962	0.008834	NA
cg09031737	0.008833	SYTL3
cg15929700	0.00883	INPP4A
cg08211028	0.008828	NA
cg11403563	0.008825	TNNT2
cg12649343	0.008821	GRAMD4
cg08560184	0.0088	BIN1
cg01230360	0.008798	KIAA1217
cg26265609	0.008794	CDX1
cg13544851	0.008794	DPP6
cg25197500	0.008779	WDR45B
cg15493612	0.008777	SLC9A9
cg18817984	0.008772	SRM
cg18165591	0.008751	SDC1
cg07977933	0.008745	NA
cg16569373	0.008744	CREBBP
cg19075717	0.008744	CACNA1G
cg10574570	0.008741	NA
cg21768918	0.008734	NA
cg04572540	0.008729	MUCL3
cg12169306	0.008724	RHOH
cg03616157	0.00872	NA
cg03606915	0.008717	NA
cg00232450	0.008711	SEMA3C
cg08677240	0.00869	NA
cg01244663	0.008686	NA
cg05110389	0.008682	NA
cg17288643	0.008681	NA
cg21877005	0.008674	PRPF38B
cg01658789	0.008672	PILRB, STAG3L5P-PVRIG2P-PILRB
cg01011769	0.008672	GSE1
cg03047570	0.008672	NA
cg22589055	0.00867	NA
cg07836225	0.008667	B3GALNT2
cg08002791	0.008666	ADGRD1
cg21947695	0.008655	LETR1
cg16210078	0.008652	RACGAP1
cg08434750	0.008651	STAG1
cg01188161	0.008649	DRC1
cg24714082	0.008644	NA
cg22079269	0.008637	HDAC4
cg21178208	0.008635	BCL2L13
cg26156053	0.008633	SERF2
cg01978213	0.008628	NA
cg13123771	0.008621	KCNAB2
cg03576554	0.008618	NA
cg13584052	0.008614	NA
cg20622087	0.008611	JAZF1, JAZF1-AS1
cg16150716	0.00861	MYO5A
cg08674116	0.0086	ENTPD6
cg21999591	0.008595	NA
cg13698291	0.008587	PDZRN3
cg19782652	0.008585	MIR125A, MIRLET7E, SPACA6
cg16822052	0.008584	NA
cg21861962	0.008581	NA
cg01955639	0.008577	EPX
cg07486927	0.008572	NA
cg07948085	0.00857	NA
cg01588399	0.008561	NA
cg19686152	0.008554	TMOD3
cg08313271	0.008541	WNK1
cg12641283	0.008528	NA
cg05874882	0.008527	NA
cg24014587	0.008524	NA
cg01317870	0.008519	OCLN
cg06315149	0.008517	PRKCZ
cg19888016	0.008506	CUBN
cg09837088	0.008494	NA
cg04827671	0.00848	DPF3
cg15953550	0.008473	NA
cg03604075	0.008471	SLC8A1
cg01499479	0.008465	COL4A2
cg23357708	0.00846	ZNF414
cg08952029	0.008459	CHRDL2
cg14747228	0.008447	TRERNA1
cg16023894	0.008445	EPHB2
cg08459862	0.00844	NA
cg22864884	0.008437	NA
cg11966720	0.008434	NA
cg18700007	0.008429	NA
cg27573017	0.008428	NA
cg24142464	0.008427	PABPC4
cg10626063	0.00842	SPRED3
cg19571244	0.008412	NA
cg00355235	0.008409	NA
cg26679713	0.008398	NA
cg21159422	0.008396	KLHL6
cg10196142	0.00839	GLI2
cg14188346	0.008389	NA
cg23695135	0.008389	DTNB
cg14580870	0.008384	NA
cg22982573	0.008382	MEIS1
cg00434119	0.00837	DGKG
cg02473287	0.008367	YWHAQ
cg02752812	0.008364	RPS6KA2
cg17501906	0.008363	NA
cg01821345	0.008362	STAT5B
cg15700636	0.008357	PRG2
cg23981871	0.008356	HOXD3
cg04612941	0.008353	NA
cg21903715	0.008352	PACSIN1
cg11026129	0.00834	AGAP1
cg03181212	0.008338	AKAP13
cg16979821	0.00833	CDH4
cg27102350	0.008319	RARA
cg17030628	0.008319	IL20
cg09062752	0.008298	PIP5K1B
cg07924380	0.008293	NA
cg16250839	0.008288	FCRL4
cg24433000	0.008286	NA
cg17988187	0.008268	NA
cg06178326	0.008267	NA
cg17370595	0.008265	RASGRP1
cg21460868	0.008245	NA
cg12340267	0.008234	ARHGAP26
cg11697653	0.008224	MIR5694
cg18311871	0.008223	PTPRN2
cg15974646	0.008223	NA
cg17567562	0.008206	SMARCC1
cg10600647	0.008203	BCL11A
cg01437709	0.008198	CHAC1
cg16961816	0.008191	NA
cg04571819	0.008189	PHYKPL
cg24495008	0.008181	KIF7
cg13636583	0.008174	NA
cg24395115	0.008157	NA
cg02650215	0.008156	PRKCZ
cg12487655	0.008154	NA
cg17411035	0.00815	ASB18
cg24905864	0.008149	IL20RB
cg18181552	0.008145	CDH4
cg02898239	0.008142	NA
cg01987427	0.008142	NA
cg04112200	0.00814	ASPH
cg15170512	0.008136	ADRB2
cg18058448	0.008118	ITCH
cg27332575	0.008117	BMP8A
cg26126740	0.008115	TOX2
cg23172080	0.008108	NA
cg00231927	0.008092	PTPRN2
cg23568776	0.008091	NA
cg06398873	0.008083	NA
cg18728527	0.00808	PIEZO1
cg00711785	0.008077	GRK3
cg10614768	0.008075	KNDC1
cg20390587	0.008074	NSMCE2
cg04058931	0.008072	NA
cg15935526	0.008068	EVA1C
cg00577578	0.008064	GBA1LP
cg21289583	0.008061	NA
cg01352090	0.00806	ADCY9
cg25031275	0.008055	BRCA1
cg09083139	0.008055	SMURF2
cg16961443	0.008047	AREL1, FCF1
cg19805562	0.008039	SEC23A
cg06707375	0.008038	NA
cg09266516	0.008036	ANKRD28
cg15842735	0.008036	NA
cg03441820	0.008031	SPATA31F3
cg06233376	0.00803	RBFOX1
cg17997633	0.008023	PRPH
cg27384894	0.008014	LGR4
cg09415754	0.008012	NA
cg21163617	0.007985	PTPRN2
cg15590007	0.007971	ALOX5
cg09710517	0.00797	GRB2
cg25215011	0.007957	PLCL2
cg22524429	0.007955	VAC14
cg09477232	0.007954	NA
cg06139199	0.007954	MEF2C, MEF2C-AS1
cg02162324	0.007953	FBXL8, HSF4
cg18144247	0.007952	AKAP12
cg25230571	0.007944	RNF122
cg22509057	0.007943	TDRD10
cg24766650	0.007937	HOXB7
cg22970786	0.007934	TNFAIP8
cg09079252	0.007934	FAM90A1
cg17199870	0.007918	NA
cg06728977	0.007917	PBLD
cg12173309	0.007917	RAPGEF5
cg10743858	0.007898	SLIT3
cg26169138	0.007893	SHROOM3
cg04755888	0.007892	NA
cg22328256	0.00789	NA
cg18951125	0.007886	NA
cg00816970	0.007885	INF2
cg01180231	0.007879	DAB2
cg21050969	0.007874	NA
cg00974149	0.007873	MKS1
cg25267485	0.007872	NA
cg00180799	0.007871	TRAF1
cg01494712	0.007871	NA
cg02084729	0.007867	ITPR3
cg05875066	0.007863	KIF26A
cg15007050	0.007863	NA
cg17487839	0.00786	DDA1
cg06106499	0.007859	SNTG2
cg08758734	0.007858	SYNDIG1
cg18670995	0.007858	MDM2
cg08159120	0.007856	TMC1
cg26625443	0.007849	COL16A1
cg13393360	0.007847	RFXAP
cg18876829	0.007841	NA
cg20555237	0.007841	CDCA5, ZFPL1
cg13929898	0.007837	UCKL1, UCKL1-AS1
cg21408581	0.00783	RAB3GAP2
cg24362151	0.007829	GSTM3
cg07779047	0.007818	BBX
cg13562011	0.007813	EXD3
cg22544915	0.007812	TMEM220, TMEM220-AS1
cg10895547	0.007806	ZZZ3
cg00093688	0.007793	NDOR1
cg06036728	0.00778	PRKAG2
cg25959325	0.007768	NA
cg14501219	0.007762	ARHGAP27P1
cg18927901	0.007753	PNPLA1
cg15546180	0.007752	CCDC43
cg19500788	0.007752	NA
cg02384510	0.007751	NA
cg16372632	0.00775	CES1P1
cg24627621	0.00775	C6orf132
cg11946666	0.007747	PRDM16
cg06559022	0.007745	BCL7A
cg22672717	0.00774	SLC43A3
cg09899402	0.007733	NA
cg26856367	0.00773	NA
cg18416950	0.00773	HOXB2
cg26905489	0.007724	NA
cg18421167	0.007722	EPX
cg08580768	0.007718	NA
cg04546473	0.007703	CCSER2
cg08108953	0.007698	WFDC10B, WFDC13
cg20370984	0.007694	NA
cg03997532	0.007692	CTBP2
cg03622653	0.007692	TNNT2
cg04191236	0.007687	UTS2R
cg17681491	0.007681	FGFR2
cg18687845	0.007664	PBLD
cg00618309	0.007649	NA
cg12470404	0.007646	NA
cg07371681	0.007638	MADD
cg00640479	0.007636	FAM20C
cg17853673	0.007635	NA
cg11105980	0.007634	RFXAP
cg18141318	0.007628	DNAJC3
cg24123603	0.007626	NA
cg16868031	0.007612	NR0B2
cg16598508	0.007604	NA
cg20744943	0.007602	CTXN3
cg14085189	0.007573	NA
cg13538079	0.007573	RALGPS1
cg25862155	0.007571	MAP2K5
cg04111761	0.00756	CCR3
cg10549088	0.007551	NA
cg04351903	0.00755	LGR6
cg25944895	0.007546	SEMA6D
cg02774630	0.007544	GALNT13
cg09997145	0.007544	PPP1R37
cg20383624	0.007543	NA
cg18896184	0.007536	NA
cg16074393	0.007536	FRMD6
cg09112150	0.007533	NA
cg23719062	0.007532	NA
cg25905192	0.007524	CLIP1
cg19602930	0.007524	NA
cg05788459	0.007519	ABI2
cg07633835	0.00751	FBH1
cg24066423	0.00751	PRMT3
cg07355000	0.007507	NA
cg10657099	0.007498	KCTD1
cg25331196	0.007492	SLC24A4
cg10240780	0.007491	NA
cg04538658	0.007486	NA
cg23869896	0.007479	NA
cg14109551	0.007477	CEP85L
cg06919757	0.007464	PIAS1
cg08897844	0.00746	SLC1A3
cg20350318	0.007453	UBOX5, UBOX5-AS1
cg12131063	0.007444	GALNT2
cg07506643	0.00744	NA
cg23053644	0.007435	PCAT18
cg17922326	0.007433	ADARB2
cg08240881	0.007431	NA
cg00131423	0.007425	NA
cg23656969	0.007419	PTPRJ
cg03556491	0.007418	EHHADH
cg05205743	0.007418	TXNL4A
cg23663627	0.007416	CFAP119, PHKG2, RNF40
cg21367752	0.007406	CPNE6
cg14113931	0.007405	CEP76, PSMG2
cg05170334	0.0074	DNAAF9
cg20718655	0.007397	NA
cg08621659	0.007393	KIF20A
cg16574405	0.007392	AGPS
cg17794695	0.007387	GPR182
cg25517090	0.007369	NA
cg24168835	0.007367	NA
cg08495813	0.007362	TAFA4
cg18795525	0.007361	ANKRD11
cg21792330	0.00735	SLC25A38
cg19428340	0.007348	PIP5K1B
cg16392942	0.007338	SPIRE2
cg15627136	0.007334	NA
cg07328317	0.007333	NA
cg05648510	0.007333	ABR
cg15072832	0.007321	AHDC1
cg06823795	0.007321	NA
cg12637728	0.007314	NA
cg13251829	0.007313	UXS1
cg18495563	0.007305	TCP11L1
cg02095988	0.007305	GALNT16
cg12415917	0.007304	OR56A1
cg02524205	0.007302	NA
cg06929468	0.007301	PEX2
cg08566157	0.0073	NA
cg20250250	0.007298	NA
cg21722612	0.007286	TPCN1
cg25966954	0.007283	NA
cg17943162	0.007273	XPNPEP1
cg11855727	0.007264	NTSR2
cg08326370	0.007263	NA
cg17841992	0.007261	AGAP3
cg07453055	0.00726	NA
cg12992044	0.007257	NA
cg23109424	0.007257	WNT4
cg05014640	0.007255	AGAP1
cg24547910	0.007255	NA
cg04523826	0.007254	NA
cg13367514	0.007254	TNNT3
cg11948071	0.007251	NA
cg10729317	0.00725	PCED1A, VPS16
cg13475333	0.007249	NA
cg02956320	0.007237	NOSTRIN
cg02087079	0.007233	COL23A1
cg09384035	0.007223	NA
cg09282946	0.007213	TSPO
cg00281333	0.007213	PPIE
cg19083209	0.007207	NA
cg08512188	0.007205	MIR5694
cg06528816	0.007203	TTC7A
cg14807945	0.007201	ZEB2
cg09281007	0.007194	PARD3
cg09010597	0.007184	NA
cg04010582	0.007179	RAB11FIP4
cg27396482	0.007178	NA
cg19619882	0.00717	ZHX2
cg01947239	0.00716	TNNT3
cg17936098	0.007149	NA
cg17554896	0.007146	MIR15B, MIR16-2, SMC4
cg05509777	0.007139	C11orf21, TSPAN32
cg08516083	0.007128	PLEKHG3
cg27318622	0.007126	GLTPD2
cg00446900	0.007119	PTPRE
cg08031211	0.007117	NA
cg21253130	0.007113	FRY
cg12004076	0.007111	CD9
cg24054180	0.007102	NA
cg00823369	0.0071	NA
cg19523819	0.007099	MTSS1
cg06773230	0.007094	NA
cg07235066	0.00709	NA
cg05408865	0.007084	LASP1
cg19917898	0.007079	CMIP
cg24298280	0.007079	RNF217
cg07687004	0.007073	NA
cg15564547	0.007069	FBXO22
cg08745329	0.007065	PFKFB3
cg02082840	0.007061	NA
cg24635084	0.00706	NA
cg14772366	0.007055	ANKRD28
cg23276358	0.007052	SGSM3
cg27586885	0.007046	NA
cg00482919	0.007039	SLC39A14
cg27237019	0.007037	AAK1
cg18722847	0.007036	ZNF502
cg10613532	0.007033	ASAH1
cg17963648	0.00702	CNTN4-AS1
cg02219519	0.007018	METRNL
cg01860774	0.007006	ZBTB25
cg12761421	0.007002	LGR6
cg02739280	0.007001	NAV2
cg24326325	0.006995	NA
cg07235981	0.006991	RHOT1
cg05917399	0.006981	NA
cg12331062	0.006975	SNF8
cg09254686	0.006953	HDDC3, UNC45A
cg19898258	0.006945	TAMALIN
cg07244253	0.006945	ATP8B2
cg27551625	0.006941	NA
cg17726092	0.006938	EBF3
cg19097880	0.006932	NA
cg06814146	0.006916	MAPKAPK2
cg09518245	0.006913	STMN1
cg16851799	0.006899	CASP9
cg16661213	0.006896	NA
cg21668625	0.006894	EPB41
cg11648875	0.006893	GTF2I
cg09218557	0.006879	ARSG
cg04553112	0.006868	NA
cg02444795	0.006858	NA
cg14861383	0.006853	NA
cg04126745	0.006853	NA
cg14197567	0.006852	NA
cg22312628	0.006851	GRAMD2B
cg05994652	0.006848	ULK4
cg02970679	0.006845	EPX
cg01307981	0.006838	NA
cg17047299	0.006833	EXOSC2
cg23054654	0.006833	NA
cg06647928	0.006831	NA
cg04574358	0.006827	NA
cg24247537	0.006827	PTDSS2
cg08830157	0.006824	SLC12A7
cg02286975	0.00682	COPE
cg04125153	0.006806	PLCE1
cg08735550	0.006804	RGS11
cg17338225	0.006802	NA
cg27248571	0.006787	LY6G6D
cg24639703	0.006768	CACHD1
cg15556672	0.006763	KGD4
cg17472725	0.006757	NA
[truncated: 5,663 more rows]

## Sheet: Table S3 - GALAII correlations
Method PC	Phenotype	Pearson's Correlation	p-value	DoF
PACA score	Eos.absol.Value.X10.3.uL	-0.347374	1.21003e-08	253
PACA score	lntIgE	-0.184908	6.04632e-06	589
PACA score	bdr	-0.181645	6.92137e-06	603
PACA score	delta2	-0.169296	4.93246e-05	567
PACA score	Pre.FVC.Meas	0.16587	4.07378e-05	604
PACA score	Pre.FEV1.Meas	0.18751	3.3567e-06	604
PACA score	Pre.PEFR.Meas	0.169959	2.60045e-05	604
PACA score	Post1.FVC.Meas	0.176202	1.30554e-05	603
PACA score	Post1.FEV1.Meas	0.17326	1.82522e-05	603
PACA score	Post2.FVC.Meas	0.168656	5.27196e-05	567
PACA score	Post2.FEV1.Meas	0.17432	2.90111e-05	567
PACA score	FEV1.Pred	0.215787	8.12172e-08	604
PACA score	FVC.Pred	0.215459	8.5059e-08	604
PACA score	PEF.Pred	0.213225	1.1632e-07	604
PACA score	FEF.Pred	0.216913	6.92666e-08	604
PACA score	med1_use_2wks	-0.178872	4.4579e-05	513
PACA score	height_cm	0.206382	2.65392e-07	609
PACA score	weight_kg	0.242411	1.48921e-09	604
PACA score	age	0.206654	2.1837e-07	616
PACA score	bmi	0.213445	1.12799e-07	604
PACA score	high_edu_translation_c	0.203417	3.62622e-07	613
PCA PC1	weight_kg	-0.233838	5.69469e-09	604
PCA PC1	age	-0.169178	2.36104e-05	616
PCA PC1	WBC	-0.417287	1.0575e-06	125
PCA PC1	Neutrophils	-0.890193	3.94403e-43	121
PCA PC1	Lymphocytes	0.85982	3.99487e-37	121
PCA PC1	Pre.FEV1.Meas	-0.164619	4.66347e-05	604
PCA PC1	Post1.FVC.Meas	-0.165173	4.45733e-05	603
PCA PC1	Post2.FEV1.Meas	-0.170713	4.25329e-05	567
PCA PC1	FEF.Pred	-0.162221	6.02666e-05	604
PCA PC1	bmi	-0.229193	1.15293e-08	604
PCA PC2	NO.value_ppb	0.592392	1.80242e-11	105
PCA PC2	Eosinophils	0.850496	2.79852e-35	120
PCA PC2	delta1	0.233425	6.24415e-09	603
PCA PC2	delta2	0.218729	1.36448e-07	567
PCA PC2	symptoms_may	0.227492	4.85332e-07	477
PCA PC2	symptoms_dec	0.18399	5.10167e-05	477
cPCA-auto cPC1	weight_kg	0.234029	5.53029e-09	604
cPCA-auto cPC1	age	0.169343	2.31741e-05	616
cPCA-auto cPC1	WBC	0.417799	1.0226e-06	125
cPCA-auto cPC1	Neutrophils	0.892288	1.31216e-43	121
cPCA-auto cPC1	Lymphocytes	-0.860399	3.16685e-37	121
cPCA-auto cPC1	Pre.FEV1.Meas	0.164405	4.77204e-05	604
cPCA-auto cPC1	Post1.FVC.Meas	0.16475	4.66509e-05	603
cPCA-auto cPC1	Post2.FEV1.Meas	0.170407	4.39185e-05	567
cPCA-auto cPC1	FEF.Pred	0.16208	6.11724e-05	604
cPCA-auto cPC1	bmi	0.229587	1.08664e-08	604
cPCA-auto cPC2	NO.value_ppb	-0.598459	9.91857e-12	105
cPCA-auto cPC2	Eosinophils	-0.858936	1.11435e-36	120
cPCA-auto cPC2	delta1	-0.23222	7.50403e-09	603
cPCA-auto cPC2	delta2	-0.217472	1.615e-07	567
cPCA-auto cPC2	symptoms_may	-0.224436	6.95423e-07	477
cPCA-auto cPC2	symptoms_dec	-0.18361	5.29007e-05	477
cVAE Component 1	age	0.176774	9.84706e-06	616
cVAE Component 1	Sex	-0.328564	1.01336e-16	604
cVAE Component 1	FEV1.FVC.Pred	0.207217	2.65386e-07	604
cVAE Component 1	high_edu_translation_c	0.163462	4.64293e-05	613
cVAE Component 2	Male	0.410302	1.70827e-26	616
cVAE Component 2	State_born	0.166677	3.12321e-05	616
cVAE Component 2	Eosinophils	-0.439045	4.21933e-07	120
cVAE Component 2	Sex	0.418602	4.15943e-27	604
cVAE Component 2	FEV1.FVC.Pred	-0.274597	6.0496e-12	604
cVAE Component 2	high_edu_translation_f	0.171077	2.33203e-05	603
cVAE Component 2	ethnicity_f	0.165986	3.37174e-05	616
cVAE Component 2	ethnicity_pm	0.177409	9.13771e-06	616
cVAE Component 2	ethnicity_pf	0.188035	2.51312e-06	616
cVAE Component 2	gp.eth.group	0.161196	5.68544e-05	616

## Sheet: Table S4 - SAGEII correlations
Method PC	Phenotype	Pearson's Correlation	p-value	DoF
PACA score	ho_visit	-0.216467	1.49744e-05	391
PACA score	er_visit	-0.195393	5.21404e-05	421
PACA score	height_cm	0.29322	8.57905e-10	419
PACA score	weight_kg	0.241348	5.3981e-07	419
PACA score	age	0.291535	7.50991e-10	427
PACA score	Eos.absol.Value.X10.3.uL	-0.510191	8.35028e-07	81
PACA score	bdr	-0.221089	7.86199e-06	399
PACA score	delta1	-0.219696	8.99469e-06	399
PACA score	asthma_hosp	-0.216467	1.49744e-05	391
PACA score	asthma_er	-0.195393	5.21404e-05	421
PACA score	exacerbations	-0.236367	7.35474e-07	427
PACA score	exacerb_cat	-0.222423	3.2896e-06	427
PACA score	high_edu_translation_c	0.273961	9.38846e-09	423
PACA score	Pre.FVC.Meas	0.239324	1.24633e-06	399
PACA score	Pre.FEV1.Meas	0.259026	1.43394e-07	399
PACA score	Pre.PEFR.Meas	0.251855	3.21722e-07	399
PACA score	Pre.FEF.25.75.Meas	0.258238	7.29745e-07	356
PACA score	Post1.FVC.Meas	0.251282	3.42815e-07	399
PACA score	Post1.FEV1.Meas	0.243366	8.11705e-07	399
PACA score	Post1.PEFR.Meas	0.253961	2.54386e-07	399
PACA score	Post1.FEF.25.75.Meas	0.247554	2.12074e-06	356
PACA score	Post2.FVC.Meas	0.243238	1.04649e-05	319
PACA score	Post2.FEV1.Meas	0.245381	8.69171e-06	319
PACA score	Post2.PEFR.Meas	0.252277	4.7279e-06	319
PACA score	FEV1.Pred	0.306811	3.4579e-10	399
PACA score	FVC.Pred	0.30231	6.40861e-10	399
PACA score	PEF.Pred	0.303115	5.74315e-10	399
PACA score	FEF.Pred	0.316066	9.4052e-11	399

## Sheet: Table S5 - GALAII regressions
Independent var	Dependent var	beta	se	statistic	p-value	samples
PACA score	--	--	--	--	--	474
--	(Intercept)	0.022818	0.044534	0.512	0.608641
--	med1_use_2wks	-0.164033	0.045126	-3.635	0.000309
--	age	-0.002079	0.079066	-0.026	0.979031
--	Pre.FEV1.Meas	-1.1266	0.522047	-2.158	0.031437
--	Pre.PEFR.Meas	-0.059664	0.096193	-0.62	0.535398
--	Post1.FEV1.Meas	-0.898478	0.435913	-2.061	0.039846
--	Post2.FEV1.Meas	1.80148	0.667506	2.699	0.007212
--	FEV1.Pred	0.35036	0.102942	3.403	0.000723
--	delta2	-0.468987	0.118205	-3.968	8.41e-05
--	bmi	0.132523	0.05347	2.478	0.01355
PACA score	--	--	--	--	--	474
--	(Intercept)	0.02217	0.044462	0.499	0.618279
--	med1_use_2wks	-0.167715	0.045002	-3.727	0.000218
--	age	0.001852	0.078965	0.023	0.981301
--	Pre.FEV1.Meas	-0.941966	0.466743	-2.018	0.044149
--	Pre.PEFR.Meas	-0.068458	0.096253	-0.711	0.477298
--	Post1.FEV1.Meas	-0.367392	0.415457	-0.884	0.376987
--	Post2.FEV1.Meas	1.09815	0.511607	2.146	0.032353
--	FEV1.Pred	0.351107	0.102784	3.416	0.000691
--	bdr	-0.409043	0.098522	-4.152	3.93e-05
--	bmi	0.131653	0.053386	2.466	0.014021
PACA score	--	--	--	--	--	99
--	(Intercept)	0.13875	0.1049	1.323	0.1894
--	Eosinophils	-0.42405	0.09308	-4.556	1.69e-05
--	FEV1.Pred	-2.69601	2.80949	-0.96	0.33991
--	FVC.Pred	2.95302	2.76894	1.066	0.28916
--	bmi	0.06406	0.11219	0.571	0.56948
--	age	-0.24496	0.1598	-1.533	0.12893
--	Pre.FEV1.Meas	-4.14344	1.57993	-2.623	0.0103
--	med1_use_2wks	-0.18955	0.11565	-1.639	0.10482
--	Post2.FEV1.Meas	3.64628	1.64545	2.216	0.0293
--	Post1.FEV1.Meas	0.30313	0.85624	0.354	0.72417
--	Pre.PEFR.Meas	0.02954	0.18889	0.156	0.87607
--	delta2	-0.82292	0.25279	-3.255	0.00161
PACA score	--	--	--	--	--	454
--	(Intercept)	0.000628	0.045533	0.014	0.989003
--	FVC.Pred	0.349995	0.104255	3.357	0.000856
--	bmi	0.148021	0.054219	2.73	0.006586
--	age	0.031429	0.081197	0.387	0.698893
--	Pre.FEV1.Meas	-1.07552	0.476885	-2.255	0.024605
--	med1_use_2wks	-0.132184	0.053881	-2.453	0.014543
--	Post2.FEV1.Meas	1.09689	0.514231	2.133	0.033472
--	Post1.FEV1.Meas	-0.233263	0.43993	-0.53	0.596222
--	Pre.PEFR.Meas	-0.077997	0.098499	-0.792	0.42887
--	bdr	-0.473489	0.102436	-4.622	4.99e-06
--	steroids	0.031281	0.055634	0.562	0.574227
--	steroids_12mo	0.064941	0.05449	1.192	0.23399
--	ICS	0.056005	0.051148	1.095	0.274128
--	inhaled.steroid.2wks	-0.074035	0.053931	-1.373	0.170524
PACA score	--	--	--	--	--	454
--	(Intercept)	0.001314	0.045627	0.029	0.977034
--	FVC.Pred	0.349784	0.104471	3.348	0.000883
--	bmi	0.147886	0.054347	2.721	0.006764
--	age	0.027894	0.081342	0.343	0.731819
--	Pre.FEV1.Meas	-1.25158	0.5273	-2.374	0.018046
--	med1_use_2wks	-0.125788	0.054036	-2.328	0.020371
--	Post2.FEV1.Meas	1.93565	0.672653	2.878	0.004202
--	Post1.FEV1.Meas	-0.906689	0.454354	-1.996	0.046598
--	Pre.PEFR.Meas	-0.069765	0.098546	-0.708	0.479359
--	delta2	-0.533906	0.120977	-4.413	1.28e-05
--	steroids	0.027087	0.055736	0.486	0.627222
--	steroids_12mo	0.069266	0.0547	1.266	0.206084
--	inhaled.steroid	0.053876	0.051279	1.051	0.294003
--	inhaled.steroid.2wks	-0.07866	0.05399	-1.457	0.145849
PACA score	--	--	--	--	--	186
--	(Intercept)	-0.02004	0.08373	-0.239	0.811152
--	FVC.Pred	0.27667	0.14573	1.898	0.059327
--	bmi	0.16786	0.08261	2.032	0.043711
--	age	-0.18828	0.12691	-1.484	0.139781
--	Pre.FEV1.Meas	-3.10107	1.31104	-2.365	0.01914
--	med1_use_2wks	-0.13328	0.09274	-1.437	0.152544
--	Post2.FEV1.Meas	2.1353	0.86314	2.474	0.014348
--	Post1.FEV1.Meas	0.84032	0.96518	0.871	0.385182
--	Pre.PEFR.Meas	-0.11586	0.1725	-0.672	0.502709
--	bdr	-0.82397	0.24343	-3.385	0.000885
--	steroids	0.07019	0.08765	0.801	0.424366
--	steroids_12mo	0.13069	0.07802	1.675	0.095767
--	ICS	0.12747	0.08275	1.54	0.125336
--	inhaled.steroid.2wks	-0.4028	0.12672	-3.179	0.001758
--	lntIgE	-0.1369	0.07786	-1.758	0.080504
--	Eos.absol.Value.X10.3.uL	-0.26059	0.07704	-3.383	0.000891
PCA PC1	--	--	--	--	--	120
--	(Intercept)	-0.18335	0.04304	-4.26	4.33e-05
--	age	0.11331	0.07116	1.592	0.114171
--	WBC	-0.07007	0.04906	-1.428	0.156013
--	Neutrophils	-0.60036	0.08494	-7.068	1.52e-10
--	Lymphocytes	0.31159	0.08287	3.76	0.000274
--	Pre.FEV1.Meas	-0.13532	0.1823	-0.742	0.459496
--	Post1.FVC.Meas	-0.04209	0.16414	-0.256	0.798122
--	Post2.FEV1.Meas	0.08239	0.1941	0.424	0.672046
--	FEF.Pred	-0.03679	0.09412	-0.391	0.69664
--	bmi	0.09801	0.04727	2.073	0.040486
PCA PC2	--	--	--	--	--	94
--	(Intercept)	0.15409	0.05471	2.816	0.00597
--	NO.value_ppb	0.15455	0.06832	2.262	0.0261
--	Eosinophils	0.74341	0.07057	10.534	<2e-16
--	delta2	0.11548	0.07277	1.587	0.11606
cPCA-auto cPC1	--	--	--	--	--	120
--	(Intercept)	0.18505	0.04264	4.34	3.18e-05
--	age	-0.11398	0.07051	-1.617	0.10883
--	WBC	0.06915	0.0486	1.423	0.15761
--	Neutrophils	0.6073	0.08416	7.216	7.28e-11
--	Lymphocytes	-0.30584	0.08211	-3.725	0.00031
--	Pre.FEV1.Meas	0.135	0.18062	0.747	0.45641
--	Post1.FVC.Meas	0.04446	0.16263	0.273	0.78508
--	Post2.FEV1.Meas	-0.08435	0.19232	-0.439	0.66181
--	FEF.Pred	0.03567	0.09325	0.383	0.70281
--	bmi	-0.0963	0.04684	-2.056	0.04216
cPCA-auto cPC2	--	--	--	--	--	94
--	(Intercept)	-0.13167	0.05351	-2.461	0.0158
--	Eosinophils	-0.75285	0.06846	-10.998	<2e-16
--	NO.value_ppb	-0.15273	0.06628	-2.304	0.0235
--	delta1	0.05856	0.11111	0.527	0.5995
--	delta2	-0.17179	0.12638	-1.359	0.1775
cVAE Component 1	--	--	--	--	--	604
--	(Intercept)	0.0136	0.03811	0.357	0.72128
--	age	0.30193	0.16027	1.884	0.06008
--	Sex	-0.28894	0.07772	-3.718	0.00022
--	FEV1.FVC.Pred	0.0234	0.08061	0.29	0.7717
--	high_edu_translation_c	-0.1685	0.1564	-1.077	0.28174
cVAE Component 2	--	--	--	--	--	124
--	(Intercept)	-0.74661	0.59559	-1.254	0.212564
--	State_born	-0.67715	0.56853	-1.191	0.23611
--	Eosinophils	-0.48746	0.07621	-6.396	3.63e-09
--	Sex	0.73904	0.09853	7.501	1.5e-11
--	FEV1.FVC.Pred	0.3253	0.09356	3.477	0.000719
--	high_edu_translation_f	0.26269	0.09112	2.883	0.00471
--	ethnicity_f	-0.31175	0.84533	-0.369	0.71297
--	ethnicity_pm	NA	NA	NA	NA
--	ethnicity_pf	NA	NA	NA	NA
--	gp.eth.group	0.12514	0.71426	0.175	0.861228

## Sheet: Table S6 - BDR pred metrics
CpG Models Metrics					Blood Biomarker Models Metrics					Celltype Composition Models Metrics
metric	estimate	study	model		metric	estimate	study	model		metric	estimate	study	model
AUC_ROC	0.82728	GALAII	CPG		AUC_ROC	0.619521	GALAII	BMK		AUC_ROC	0.633087	GALAII	CTC
AUC_ROC_RND	0.5	GALAII	CPG		AUC_ROC_RND	0.5	GALAII	BMK		AUC_ROC_RND	0.5	GALAII	CTC
AUC_PR	0.698106	GALAII	CPG		AUC_PR	0.457998	GALAII	BMK		AUC_PR	0.456986	GALAII	CTC
AUC_PR_RND	0.342562	GALAII	CPG		AUC_PR_RND	0.355281	GALAII	BMK		AUC_PR_RND	0.347314	GALAII	CTC
AUC_ROC	0.644699	SAGEII	CPG		AUC_ROC	0.69448	SAGEII	BMK		AUC_ROC	0.678096	SAGEII	CTC
AUC_ROC_RND	0.5	SAGEII	CPG		AUC_ROC_RND	0.5	SAGEII	BMK		AUC_ROC_RND	0.5	SAGEII	CTC
AUC_PR	0.33724	SAGEII	CPG		AUC_PR	0.427802	SAGEII	BMK		AUC_PR	0.416046	SAGEII	CTC
AUC_PR_RND	0.253188	SAGEII	CPG		AUC_PR_RND	0.256865	SAGEII	BMK		AUC_PR_RND	0.263437	SAGEII	CTC
AUC_ROC	0.5	GALAII	CPG_PACABelowMedian		AUC_ROC	0.560591	GALAII	BMK_PACABelowMedian		AUC_ROC	0.60355	GALAII	CTC_PACABelowMedian
AUC_ROC_RND	0.5	GALAII	CPG_PACABelowMedian		AUC_ROC_RND	0.5	GALAII	BMK_PACABelowMedian		AUC_ROC_RND	0.5	GALAII	CTC_PACABelowMedian
AUC_PR	0.331074	GALAII	CPG_PACABelowMedian		AUC_PR	0.386391	GALAII	BMK_PACABelowMedian		AUC_PR	0.397664	GALAII	CTC_PACABelowMedian
AUC_PR_RND	0.331074	GALAII	CPG_PACABelowMedian		AUC_PR_RND	0.345431	GALAII	BMK_PACABelowMedian		AUC_PR_RND	0.330992	GALAII	CTC_PACABelowMedian
AUC_ROC	0.5	SAGEII	CPG_PACABelowMedian		AUC_ROC	0.633955	SAGEII	BMK_PACABelowMedian		AUC_ROC	0.611582	SAGEII	CTC_PACABelowMedian
AUC_ROC_RND	0.5	SAGEII	CPG_PACABelowMedian		AUC_ROC_RND	0.5	SAGEII	BMK_PACABelowMedian		AUC_ROC_RND	0.5	SAGEII	CTC_PACABelowMedian
AUC_PR	0.226341	SAGEII	CPG_PACABelowMedian		AUC_PR	0.342335	SAGEII	BMK_PACABelowMedian		AUC_PR	0.304606	SAGEII	CTC_PACABelowMedian
AUC_PR_RND	0.226341	SAGEII	CPG_PACABelowMedian		AUC_PR_RND	0.226135	SAGEII	BMK_PACABelowMedian		AUC_PR_RND	0.235122	SAGEII	CTC_PACABelowMedian
AUC_ROC	0.781034	GALAII	CPG_PACAAboveMedian		AUC_ROC	0.682688	GALAII	BMK_PACAAboveMedian		AUC_ROC	0.70303	GALAII	CTC_PACAAboveMedian
AUC_ROC_RND	0.5	GALAII	CPG_PACAAboveMedian		AUC_ROC_RND	0.5	GALAII	BMK_PACAAboveMedian		AUC_ROC_RND	0.5	GALAII	CTC_PACAAboveMedian
AUC_PR	0.668341	GALAII	CPG_PACAAboveMedian		AUC_PR	0.543688	GALAII	BMK_PACAAboveMedian		AUC_PR	0.532138	GALAII	CTC_PACAAboveMedian
AUC_PR_RND	0.353361	GALAII	CPG_PACAAboveMedian		AUC_PR_RND	0.378166	GALAII	BMK_PACAAboveMedian		AUC_PR_RND	0.359004	GALAII	CTC_PACAAboveMedian
AUC_ROC	0.705578	SAGEII	CPG_PACAAboveMedian		AUC_ROC	0.74055	SAGEII	BMK_PACAAboveMedian		AUC_ROC	0.699512	SAGEII	CTC_PACAAboveMedian
AUC_ROC_RND	0.5	SAGEII	CPG_PACAAboveMedian		AUC_ROC_RND	0.5	SAGEII	BMK_PACAAboveMedian		AUC_ROC_RND	0.5	SAGEII	CTC_PACAAboveMedian
AUC_PR	0.447861	SAGEII	CPG_PACAAboveMedian		AUC_PR	0.492217	SAGEII	BMK_PACAAboveMedian		AUC_PR	0.44954	SAGEII	CTC_PACAAboveMedian
AUC_PR_RND	0.283846	SAGEII	CPG_PACAAboveMedian		AUC_PR_RND	0.293205	SAGEII	BMK_PACAAboveMedian		AUC_PR_RND	0.283846	SAGEII	CTC_PACAAboveMedian
					AUC_ROC	0.58499	GALAII	BMK_PACABottomQuartile		AUC_ROC	0.659999	GALAII	CTC_PACABottomQuartile
					AUC_ROC_RND	0.5	GALAII	BMK_PACABottomQuartile		AUC_ROC_RND	0.5	GALAII	CTC_PACABottomQuartile
					AUC_PR	0.411352	GALAII	BMK_PACABottomQuartile		AUC_PR	0.493124	GALAII	CTC_PACABottomQuartile
					AUC_PR_RND	0.358803	GALAII	BMK_PACABottomQuartile		AUC_PR_RND	0.356721	GALAII	CTC_PACABottomQuartile
					AUC_ROC	0.591727	SAGEII	BMK_PACABottomQuartile		AUC_ROC	0.574128	SAGEII	CTC_PACABottomQuartile
					AUC_ROC_RND	0.5	SAGEII	BMK_PACABottomQuartile		AUC_ROC_RND	0.5	SAGEII	CTC_PACABottomQuartile
					AUC_PR	0.304253	SAGEII	BMK_PACABottomQuartile		AUC_PR	0.23381	SAGEII	CTC_PACABottomQuartile
					AUC_PR_RND	0.21325	SAGEII	BMK_PACABottomQuartile		AUC_PR_RND	0.21325	SAGEII	CTC_PACABottomQuartile
					AUC_ROC	0.666227	GALAII	BMK_PACATopQuartile		AUC_ROC	0.68668	GALAII	CTC_PACATopQuartile
					AUC_ROC_RND	0.5	GALAII	BMK_PACATopQuartile		AUC_ROC_RND	0.5	GALAII	CTC_PACATopQuartile
					AUC_PR	0.608213	GALAII	BMK_PACATopQuartile		AUC_PR	0.579284	GALAII	CTC_PACATopQuartile
					AUC_PR_RND	0.441607	GALAII	BMK_PACATopQuartile		AUC_PR_RND	0.421833	GALAII	CTC_PACATopQuartile
					AUC_ROC	0.675038	SAGEII	BMK_PACATopQuartile		AUC_ROC	0.621792	SAGEII	CTC_PACATopQuartile
					AUC_ROC_RND	0.5	SAGEII	BMK_PACATopQuartile		AUC_ROC_RND	0.5	SAGEII	CTC_PACATopQuartile
					AUC_PR	0.46922	SAGEII	BMK_PACATopQuartile		AUC_PR	0.438762	SAGEII	CTC_PACATopQuartile
					AUC_PR_RND	0.309487	SAGEII	BMK_PACATopQuartile		AUC_PR_RND	0.313924	SAGEII	CTC_PACATopQuartile
					AUC_ROC	0.628837	GALAII	BMK_PACABottomDecile		AUC_ROC	0.707164	GALAII	CTC_PACABottomDecile
					AUC_ROC_RND	0.5	GALAII	BMK_PACABottomDecile		AUC_ROC_RND	0.5	GALAII	CTC_PACABottomDecile
					AUC_PR	0.546923	GALAII	BMK_PACABottomDecile		AUC_PR	0.530351	GALAII	CTC_PACABottomDecile
					AUC_PR_RND	0.344583	GALAII	BMK_PACABottomDecile		AUC_PR_RND	0.324082	GALAII	CTC_PACABottomDecile
					AUC_ROC	0.608725	SAGEII	BMK_PACABottomDecile		AUC_ROC	0.6153	SAGEII	CTC_PACABottomDecile
					AUC_ROC_RND	0.5	SAGEII	BMK_PACABottomDecile		AUC_ROC_RND	0.5	SAGEII	CTC_PACABottomDecile
					AUC_PR	0.349733	SAGEII	BMK_PACABottomDecile		AUC_PR	0.252196	SAGEII	CTC_PACABottomDecile
					AUC_PR_RND	0.288125	SAGEII	BMK_PACABottomDecile		AUC_PR_RND	0.288125	SAGEII	CTC_PACABottomDecile
					AUC_ROC	0.764128	GALAII	BMK_PACATopDecile		AUC_ROC	0.736979	GALAII	CTC_PACATopDecile
					AUC_ROC_RND	0.5	GALAII	BMK_PACATopDecile		AUC_ROC_RND	0.5	GALAII	CTC_PACATopDecile
					AUC_PR	0.688191	GALAII	BMK_PACATopDecile		AUC_PR	0.704171	GALAII	CTC_PACATopDecile
					AUC_PR_RND	0.433636	GALAII	BMK_PACATopDecile		AUC_PR_RND	0.441277	GALAII	CTC_PACATopDecile
					AUC_ROC	0.750748	SAGEII	BMK_PACATopDecile		AUC_ROC	0.625663	SAGEII	CTC_PACATopDecile
					AUC_ROC_RND	0.5	SAGEII	BMK_PACATopDecile		AUC_ROC_RND	0.5	SAGEII	CTC_PACATopDecile
					AUC_PR	0.623581	SAGEII	BMK_PACATopDecile		AUC_PR	0.553308	SAGEII	CTC_PACATopDecile
					AUC_PR_RND	0.40125	SAGEII	BMK_PACATopDecile		AUC_PR_RND	0.40125	SAGEII	CTC_PACATopDecile

## Sheet: Table S7 - T100 DNAm DMR 
CpG	Study	N	Neu.paca.score_effect	Neu.paca.score_pval	Eos.paca.score_effect	Eos.paca.score_pval	CD4Tnv.paca.score_effect	CD4Tnv.paca.score_pval	CD4Tmem.paca.score_effect	CD4Tmem.paca.score_pval	CD8Tnv.paca.score_effect	CD8Tnv.paca.score_pval	CD8Tmem.paca.score_effect	CD8Tmem.paca.score_pval	Mono.paca.score_effect	Mono.paca.score_pval	Bmem.paca.score_effect	Bmem.paca.score_pval	Bnv.paca.score_effect	Bnv.paca.score_pval	NK.paca.score_effect	NK.paca.score_pval
cg25532677	GALA II	618	-0.00369698	0.0160477	0.0519093	0.0176304	0.0499565	0.0251121	0.0489212	0.143421	0.0150861	0.44734	0.0117705	0.630907	-0.091878	0.00156977	-0.310961	0.00365551	-0.0540375	0.0192002	0.0401477	0.132239
cg17059181	GALA II	618	-0.00170824	0.23871	0.00294985	0.898365	0.000876308	0.96445	0.000646308	0.999449	0.0100892	0.597814	0.0190344	0.338989	-0.0136386	0.616212	-0.00190041	0.965086	-0.0337973	0.132426	0.00358392	0.904107
cg24718015	GALA II	618	-0.00603977	0.094997	0.0519777	0.372917	-0.0533063	0.335334	-0.0262406	0.741802	0.00366343	0.940803	0.0498905	0.387375	0.0582402	0.437635	0.367133	0.186652	0.0934907	0.126822	-0.2275	0.00162131
cg22158248	GALA II	618	-0.00590239	0.119758	0.0200043	0.854443	0.00538541	0.943552	0.0224973	0.774564	0.00952393	0.823614	0.0533208	0.311346	-0.046302	0.42268	-0.182488	0.558778	-0.010001	0.851478	-0.0130812	0.830314
cg24005645	GALA II	618	-0.0221997	0.0609073	0.0910616	0.619204	0.0421794	0.804733	-0.0768113	0.790063	-0.126772	0.493012	-0.150242	0.402823	0.561173	0.0231698	1.391	0.118666	-0.155698	0.417951	-0.302597	0.184953
cg24652919	GALA II	618	-0.00735446	0.00152753	-0.031702	0.41058	0.0158961	0.698395	-0.060385	0.171255	-0.0162386	0.524019	0.0265033	0.416827	-0.0243153	0.567376	0.00478451	0.870131	0.0526836	0.117285	-0.00326005	0.91886
cg26666090	GALA II	618	-4.41222e-05	0.872983	-0.00953476	0.619563	0.00352045	0.742439	0.00504801	0.823208	-0.0267959	0.166031	-0.0272867	0.147202	-0.0207883	0.479728	0.114167	0.233622	-0.0204475	0.295478	0.0245937	0.279838
cg03116238	GALA II	618	-0.00161345	0.308465	-0.00639397	0.813011	-0.060251	0.0408018	0.0664224	0.104159	0.0432177	0.173479	-0.0277753	0.312614	-0.00744539	0.803316	0.0738265	0.645858	0.0114673	0.704565	-0.0218858	0.524819
cg26925253	GALA II	618	-0.00745342	0.00251888	-0.0813929	0.0348073	0.0130091	0.728776	0.0650356	0.263154	-0.0258756	0.479606	-0.0401567	0.288696	-0.030052	0.525415	0.0487541	0.734094	-0.00421141	0.934206	0.0423894	0.37144
cg19618279	GALA II	618	-0.00858157	0.023637	-0.0394028	0.411737	0.107119	0.0610364	-0.09249	0.117596	-0.0457864	0.414232	0.0905001	0.0251349	-0.015613	0.708153	-0.197006	0.509363	-0.023708	0.539121	-0.0927499	0.0906396
cg17037355	GALA II	618	-0.000179314	0.985922	0.10206	0.278426	-0.198484	0.02708	0.133324	0.335559	0.0346855	0.700752	-0.132327	0.154784	-0.0560362	0.648403	0.10529	0.786913	0.126143	0.237543	-0.0799275	0.462643
cg09528449	GALA II	618	-0.00595427	0.0904646	0.0590449	0.257962	0.000882335	0.950279	0.0338405	0.670054	-0.0951182	0.0746306	0.00569544	0.974147	-0.0684192	0.307407	-0.239871	0.373202	0.00406308	0.911021	0.155534	0.0117259
cg15582657	GALA II	618	-0.00446545	0.0946456	0.0342095	0.598458	0.0130432	0.586662	-0.0890986	0.288149	0.0402269	0.561949	-0.0507904	0.366982	-0.0203812	0.872236	-0.0882349	0.700949	0.0368426	0.540657	-0.0432238	0.50634
cg05877727	GALA II	618	-0.00254435	0.134342	0.0163883	0.5818	0.0220362	0.388701	-0.0711255	0.10281	-0.0113596	0.699095	0.0154147	0.588096	0.0512065	0.181541	-0.00357557	0.96156	0.0193575	0.540204	-0.0803866	0.021423
cg05836765	GALA II	618	-0.00425678	0.254323	0.0210613	0.852115	-0.0581448	0.77568	0.00170693	0.894035	-0.119324	0.146657	-0.0432719	0.537205	0.31302	0.00481597	0.46257	0.333671	-0.0491639	0.552837	-0.0701345	0.498047
cg12303909	GALA II	618	-0.00299591	0.0483713	-0.018697	0.440003	-0.0111804	0.607975	-0.0251893	0.466207	0.0203769	0.404003	-0.028248	0.230327	0.054902	0.0825694	0.0590227	0.598859	0.0125512	0.622848	-0.0281378	0.319849
cg08708644	GALA II	618	-0.00440961	0.00720881	0.0087233	0.70182	0.0443808	0.0661174	0.0181587	0.638875	-0.0142391	0.582159	-0.00940872	0.70641	0.0209664	0.555174	0.01034	0.876677	-0.0327238	0.190806	-0.0392119	0.165032
cg00460800	GALA II	618	-0.00224252	0.0421466	0.0492864	0.00992559	0.00913793	0.580008	0.0159371	0.534873	-0.000493018	0.987928	-0.000408204	0.990764	-0.0492241	0.0512179	-0.0822827	0.344998	-0.00342341	0.831142	0.0194118	0.356916
cg15948324	GALA II	618	-0.00780975	0.399443	0.134372	0.389953	-0.229004	0.135549	-0.485224	0.0357062	-0.244797	0.0988182	0.0751183	0.633293	0.0986923	0.609327	1.15117	0.128256	0.30668	0.0647202	-0.00938889	0.958582
cg24346519	GALA II	618	-0.0029913	0.367966	-0.0705688	0.0398244	-0.00731732	0.587882	-0.0755753	0.097708	-0.00140979	0.954547	-0.00638746	0.783971	0.0671107	0.177774	0.130416	0.342136	0.0359351	0.273164	-0.0506239	0.196461
cg24654266	GALA II	618	-0.0310041	0.00146485	-0.364387	0.0260026	0.212952	0.146151	0.355964	0.11719	-0.0463139	0.730629	-0.311241	0.0389051	0.510939	0.0161266	0.984713	0.23206	-0.273851	0.135158	0.0956569	0.587623
cg27215832	GALA II	618	-0.00378251	0.132732	-0.00415755	0.957804	0.0429812	0.243926	-0.0274489	0.359768	-0.0294065	0.326736	-0.0124102	0.745569	-0.00245832	0.958251	0.101839	0.339511	0.0119285	0.651312	-0.0853151	0.0255873
cg03576469	GALA II	618	-0.00728734	0.0431306	0.113806	0.0645943	0.0317964	0.530731	-0.0944675	0.302324	0.00367067	0.985834	0.179149	0.00349801	0.00312342	0.939562	-0.260216	0.330499	0.0197497	0.754335	-0.211517	0.00503355
cg08890611	GALA II	618	-0.000560224	0.739292	0.000818389	0.778883	-0.029966	0.0771208	0.0359463	0.398605	0.0767042	0.00309414	0.0148238	0.566668	-0.0402428	0.151025	-0.168928	0.172891	-0.00409632	0.991461	0.0185158	0.508827
cg12736003	GALA II	618	-0.00283645	0.0411115	0.0257304	0.234494	0.0490973	0.0228684	-0.0219338	0.46379	-0.0380949	0.0950352	0.0184575	0.39985	-0.00773881	0.755237	-0.0626605	0.547871	-0.011802	0.663149	0.0054836	0.875221
cg07054208	GALA II	618	-0.0173673	0.0916892	0.108422	0.496581	0.114206	0.448388	-0.310139	0.174321	-0.0129568	0.932337	0.28652	0.065142	0.125291	0.578704	0.108806	0.852806	-0.265575	0.11426	-0.0420909	0.820694
cg19916543	GALA II	618	-0.00153188	0.525695	-0.0208247	0.0772105	-0.0270628	0.151627	-0.0519063	0.181073	0.0274104	0.27505	-0.0091155	0.691095	0.00903498	0.876167	0.079237	0.251166	-0.00520043	0.82513	0.00453152	0.875596
cg00141783	GALA II	618	-0.00244674	0.204198	0.0218839	0.426239	0.0108116	0.825272	-0.0383579	0.362293	-0.017118	0.618841	-0.0169156	0.519598	0.0126139	0.763583	-0.0689326	0.674871	-0.00037014	0.945839	0.0158028	0.677949
cg19138011	GALA II	618	-0.0053708	0.00476987	-0.025304	0.213471	0.0316165	0.40894	0.0381482	0.384307	-0.0199644	0.579507	0.0299675	0.293475	0.0169254	0.642032	-0.189378	0.288101	-0.0256897	0.413747	-0.0188347	0.574531
cg20439101	GALA II	618	-0.00204728	0.101732	-0.0129545	0.497985	0.0234775	0.237501	0.101852	0.000172732	-0.00852849	0.700185	-0.00766979	0.712099	-0.00794098	0.696187	-0.288014	0.00190421	-0.0546375	0.00516266	0.0483699	0.038271
cg07035137	GALA II	618	-0.00401945	0.453891	0.216184	0.0280166	-0.0139697	0.919935	0.0604079	0.661367	-0.200688	0.0362378	-0.00273928	0.991863	-0.210416	0.109683	-0.24447	0.544006	0.213397	0.0374073	-0.00723715	0.968195
cg00840694	GALA II	618	-0.0134579	0.0306617	-0.074756	0.452297	-0.0316769	0.736857	0.111165	0.443141	0.025055	0.815658	0.0518512	0.577619	-0.148289	0.247644	-0.209733	0.659595	0.063508	0.5544	0.05847	0.609188
cg14254918	GALA II	618	0.000249252	0.805522	0.0117138	0.574005	-0.0201603	0.263939	-0.00426204	0.867171	0.0356879	0.0810463	0.00436903	0.817167	-0.000979319	0.989274	-0.0453312	0.624187	-0.0322785	0.153111	-0.00892194	0.725954
cg23051299	GALA II	618	-0.00126476	0.363348	0.112212	0.126526	0.0158729	0.621059	0.155427	0.22204	-0.111548	0.185221	-0.150623	0.0862519	-0.183367	0.219444	-0.348827	0.326577	0.0984027	0.262228	0.023075	0.880902
cg14716501	GALA II	618	-0.00330937	0.363206	0.0644876	0.13516	-0.0357466	0.287924	-0.038904	0.455921	0.108776	0.048115	-0.0346574	0.445675	-0.0743134	0.243562	-0.444462	0.0800834	0.0116807	0.681575	-0.00377991	0.933028
cg20602359	GALA II	618	-0.000215536	0.866843	0.0338298	0.674127	0.00402639	0.928038	-0.0890287	0.441609	-0.0646496	0.450888	-0.0324033	0.669105	-0.134397	0.210121	0.254747	0.526976	-0.0169204	0.821379	0.158499	0.0788225
cg17619348	GALA II	618	0.0056355	0.00192057	-0.00785681	0.814926	0.000502859	0.994339	0.0566832	0.24492	-0.0363809	0.265	-0.0417391	0.193872	-0.0462425	0.266888	0.151296	0.302132	-0.0138347	0.681318	0.021343	0.551859
cg15879907	GALA II	618	0.000774511	0.789836	-0.0945487	0.0377067	0.00746683	0.839618	-0.0587236	0.364108	0.00951267	0.833711	0.0395857	0.351175	0.0963135	0.0910501	0.174265	0.395317	0.0306106	0.485251	-0.0173455	0.726925
cg12736613	GALA II	618	-0.00215959	0.893167	0.190884	1.50827e-05	0.0085248	0.707911	0.0694331	0.25997	-0.0613018	0.171961	-0.0958613	0.00585605	0.0187514	0.940608	0.204291	0.097388	0.0386006	0.30917	-0.0133179	0.744195
cg01828742	GALA II	618	0.0160089	0.173881	0.190594	0.29067	0.234991	0.169951	-0.268439	0.298827	-0.385815	0.0314896	-0.0491505	0.781673	0.0298837	0.893327	0.6006	0.489495	0.121581	0.519855	-0.202529	0.342336
cg18182820	GALA II	618	-0.00277141	0.455871	0.0789319	0.229686	0.00930019	0.974287	0.094276	0.0199465	0.0119959	0.602887	-0.0216538	0.461605	-0.0159373	0.480145	-0.203414	0.259241	-0.0246184	0.299625	0.0418974	0.207895
cg04666848	GALA II	618	-0.000907151	0.625276	0.071439	0.0314343	0.00464165	0.903187	0.00665235	0.839413	-0.0309228	0.183972	-0.0368921	0.0952849	0.0299175	0.336673	0.0463802	0.429762	0.0254765	0.312274	0.0218525	0.414242
cg27137368	GALA II	618	0.00150425	0.213533	-0.0198906	0.361941	0.00080998	0.980794	-0.0357363	0.247701	0.00533561	0.822656	0.00473202	0.827459	0.0594471	0.0278528	0.101461	0.299195	-0.0133574	0.557191	-0.00879106	0.720555
cg07066019	GALA II	618	0.00357427	0.29168	0.0186449	0.822566	0.0569199	0.378977	-0.043684	0.567592	-0.0524388	0.442467	-0.00973941	0.888807	0.0206645	0.766013	0.0187524	0.888537	-0.00854225	0.856372	-0.0192209	0.79394
cg20818756	GALA II	618	-0.00227891	0.898153	0.138454	0.032173	0.0127087	0.80707	0.113564	0.0453244	0.0383126	0.300653	-0.0318693	0.360451	-0.00791465	0.555113	-0.174734	0.686118	-0.0586622	0.141788	0.0164222	0.647812
cg12749467	GALA II	618	1.94043e-05	0.887168	-0.0726243	0.52188	-0.057481	0.540803	-0.00789183	0.918348	0.273382	0.0170993	0.230586	0.0277472	-0.0232744	0.847952	-0.907025	0.0964226	0.0415624	0.725543	-0.077911	0.561848
cg09612920	GALA II	618	-0.0022621	0.464651	0.0604893	0.391063	-0.0185278	0.189984	-0.0114275	0.784778	-0.00611023	0.804778	-0.0168019	0.4505	0.0158032	0.822957	0.108542	0.109018	0.0409395	0.109469	0.0164075	0.427452
cg21919719	GALA II	618	0.00255996	0.78832	0.07792	0.5333	-0.120364	0.354135	0.406944	0.0248916	-0.0259773	0.832348	-0.170425	0.157381	0.354951	0.0378815	-0.560871	0.340232	0.0718566	0.591846	-0.011836	0.934561
cg17883142	GALA II	618	-0.00283916	0.171522	0.0769265	2.63029e-05	0.0262844	0.263556	0.017272	0.855301	-0.0334639	0.0266848	-0.0165408	0.475921	-0.00197869	0.7416	0.0252082	0.45003	0.0429361	0.0221422	-0.0200735	0.379149
cg18254848	GALA II	618	-0.0021174	0.58849	0.087317	0.000737169	-0.000630125	0.62067	0.0304919	0.452011	-0.0355103	0.28547	-0.0360471	0.138595	0.0112957	0.790714	0.0938765	0.484863	0.0357256	0.2094	-0.00292451	0.838754
cg20576328	GALA II	618	0.00361043	0.460156	-0.0276852	0.716882	-0.00925024	0.889823	-0.0388681	0.745589	-0.0480002	0.571801	-0.00697783	0.930954	-0.01923	0.844033	0.014136	0.962397	0.0679379	0.433056	0.136458	0.155323
cg26724455	GALA II	618	-0.00583783	0.0356936	0.210867	0.000465096	0.0177978	0.756385	0.036493	0.346748	-0.0320623	0.235431	-0.0405542	0.15502	0.0621699	0.213763	-0.118461	0.796281	0.00874855	0.791789	0.0246785	0.452331
cg24710309	GALA II	618	0.021764	0.0214514	-0.0382175	0.825935	-0.174318	0.191601	-0.00850588	0.931015	-0.121408	0.471654	-0.225795	0.131875	-0.0373063	0.77738	0.702509	0.309024	0.151453	0.356469	0.201662	0.277407
cg10051213	GALA II	618	-0.00444619	0.057812	0.123112	0.00239467	0.0165274	0.675446	0.100036	0.00167315	-0.0115389	0.665017	-0.0432057	0.0283489	0.03684	0.382885	-0.253653	0.029119	0.00622662	0.843047	0.0138269	0.643177
cg17256681	GALA II	618	-0.00229449	0.157153	0.0766923	0.377584	0.00251531	0.979769	-0.00629001	0.950733	-0.0136807	0.36899	-0.00569962	0.619951	-0.0287631	0.237265	0.0246039	0.364388	0.0322981	0.141666	0.0144653	0.50177
cg14184646	GALA II	618	-0.000499416	0.537292	0.12169	1.81518e-05	-0.0189444	0.216987	0.0160267	0.567796	-0.020772	0.438637	-0.0226858	0.232612	-0.0578642	0.0356613	-0.0572523	0.559994	0.0498504	0.049082	0.0389129	0.155044
cg13344855	GALA II	618	0.000211443	0.90117	-0.0492827	0.0205283	0.0503687	0.00660164	-0.0157409	0.642709	-0.000287812	0.923611	-0.00543289	0.878269	0.0131049	0.568316	0.0471788	0.731377	-0.0420919	0.0533952	0.0297302	0.229085
cg01901579	GALA II	618	-0.00251616	0.975278	0.221691	1.20931e-06	0.0181185	0.926356	0.0280097	0.611237	-0.0223991	0.658302	-0.0151023	0.650574	0.00301738	0.870995	-0.0692749	0.811923	-0.0275211	0.380888	-0.0140096	0.752544
cg02222982	GALA II	618	0.00204983	0.513753	-0.0365964	0.626965	0.0500834	0.593309	0.15788	0.154566	-0.0067261	0.974374	-0.0346524	0.607443	-0.0509058	0.552193	0.137706	0.616796	0.0703715	0.368679	-0.147149	0.086735
cg11841710	GALA II	618	0.000835383	0.194804	0.120985	6.71708e-07	-0.00568933	0.482517	-0.012112	0.631684	-0.0400492	0.164579	-0.02225	0.311432	-0.0279541	0.37336	0.174002	0.183265	0.0410668	0.108705	-0.0220855	0.427698
cg14769121	GALA II	618	-0.00479804	0.456244	0.147764	0.00805178	0.0379004	0.538254	0.00154668	0.969252	-0.0161068	0.77752	-0.0265564	0.533996	-0.0477947	0.0876882	0.119549	0.191668	-0.00283557	0.62292	0.00604026	0.784693
cg19689370	GALA II	618	0.0026935	0.0611551	-0.00809746	0.668132	0.00902658	0.611538	-0.000479294	0.964235	0.0112862	0.618054	0.0113436	0.630584	-0.0691997	0.0137804	0.0116432	0.918495	-0.00130291	0.947493	0.00879195	0.71626
cg26396815	GALA II	618	-0.00128819	0.69669	0.137439	0.0215056	-0.0314312	0.1032	0.0229511	0.394004	0.0222972	0.420788	-0.021084	0.291455	0.0067678	0.934312	-0.0810069	0.944925	0.0178342	0.483841	0.00664052	0.733107
cg22717723	GALA II	618	-0.00276233	0.31037	0.126515	0.009798	-0.000761818	0.781541	-0.00988168	0.86905	0.00266369	0.913434	-0.00120962	0.905954	0.00990775	0.925323	0.0248983	0.507632	-0.00331463	0.63283	0.0210338	0.436586
cg08118241	GALA II	618	0.00773384	0.0945567	-0.0698856	0.364099	0.00325502	0.988278	-0.17585	0.122945	0.0600329	0.453954	0.0674745	0.386476	0.147209	0.176479	0.542871	0.125253	-0.0739161	0.377571	-0.177952	0.0542301
cg01532010	GALA II	618	0.00335949	0.391973	-0.00572504	0.944963	0.0870187	0.0871683	0.0648599	0.417981	-0.0885693	0.114287	-0.00765394	0.915625	0.0232739	0.719541	-0.389162	0.124201	0.0346004	0.570943	-0.07736	0.234539
cg21370522	GALA II	618	0.00886412	0.018825	0.013012	0.82201	-0.00730659	0.928479	-0.0329505	0.745571	0.0214079	0.670193	0.128431	0.018399	0.0288034	0.699541	-0.0359494	0.834897	-0.0827686	0.159956	-0.0138785	0.851724
cg18721739	GALA II	618	0.000857645	0.296925	0.0837654	0.00485457	-0.0505661	0.0248171	0.0452613	0.309768	0.0184301	0.409276	-0.0448451	0.0926003	-0.0140938	0.618337	-0.0550009	0.780573	0.0837415	0.0056629	-0.0452446	0.162277
cg10888630	GALA II	618	-0.00170508	0.34897	0.0722924	0.15965	-0.0331274	0.0625538	0.00194898	0.816484	0.0107817	0.564573	-0.0083354	0.650054	0.0420775	0.188449	0.0528575	0.301089	0.0407778	0.0988707	-0.00403567	0.856984
cg12758082	GALA II	618	0.0052807	0.0270132	-0.0619314	0.141718	-0.0272924	0.393611	-0.0490179	0.413434	0.0340654	0.427535	0.0200546	0.666936	-0.0351105	0.475335	0.153173	0.371481	0.0612317	0.177026	-0.0128167	0.805731
cg21786775	GALA II	618	0.00417899	0.315084	-0.0108707	0.835091	-0.1069	0.104086	-0.211111	0.0407144	0.0294129	0.656118	0.0641049	0.356497	0.0721691	0.442382	0.50327	0.115664	0.135086	0.0872217	0.0948515	0.288367
cg17030380	GALA II	618	-0.00113758	0.661233	0.0993618	2.18508e-06	-0.0108885	0.418627	0.0189965	0.606456	-0.00637093	0.96489	0.00464684	0.664235	0.00738653	0.882518	-0.0949679	0.381464	0.00119355	0.89313	0.0169613	0.549844
cg11432630	GALA II	618	0.00828724	0.00523685	-0.00659398	0.838362	-0.0361621	0.476888	0.0804743	0.118115	0.0692861	0.0734535	0.016242	0.680867	-0.10682	0.0570282	0.066202	0.958973	-0.000253871	0.932926	-0.0320486	0.45382
cg05069228	GALA II	618	0.00237047	0.142442	0.012885	0.595145	0.00499179	0.85886	0.00493017	0.918758	-0.00312094	0.897916	0.0305093	0.235383	0.0324153	0.389606	-0.0909977	0.492701	-0.0294723	0.291012	-0.0155279	0.63996
cg10814005	GALA II	618	0.00182718	0.312727	-0.0416869	0.183367	-0.0254783	0.389596	-0.0408399	0.348006	0.0697443	0.0363752	0.0321786	0.277803	5.58092e-07	0.99914	0.0634384	0.651618	-0.02736	0.40559	-0.0110935	0.773074
cg12450789	GALA II	618	-0.00330359	0.182263	0.145161	0.0298641	-0.00272179	0.813886	0.0590761	0.165941	-0.00397186	0.922836	-0.0448154	0.155023	0.0477036	0.336323	-0.150582	0.617406	0.0138706	0.759971	0.0443833	0.239362
cg15075897	GALA II	618	-0.000793715	0.961566	0.118055	0.00155022	-0.00365893	0.79766	-0.0580095	0.0552945	0.00201063	0.73609	0.0197877	0.374763	0.025976	0.499555	-0.0132282	0.681764	0.000299705	0.94256	0.0280606	0.227371
cg12916632	GALA II	618	-0.000919497	0.537875	0.217769	6.09772e-07	0.0256111	0.785274	0.0632045	0.210813	-0.0649462	0.0757694	-0.0964068	0.00235784	0.0244665	0.949517	0.0994696	0.252158	-0.00922499	0.869478	0.00878609	0.829905
cg10294853	GALA II	618	0.000950236	0.554636	-0.0195511	0.505115	0.0238478	0.407158	-0.0391737	0.348314	0.00242512	0.917751	0.0145327	0.608867	-0.0103823	0.747084	0.149493	0.264196	-0.0394461	0.201715	0.0305233	0.393986
cg09322655	GALA II	618	0.0076628	0.0131778	-0.0225723	0.586603	-0.0319426	0.52379	-0.122796	0.0839801	-0.0113795	0.783232	-0.0308155	0.503608	0.010624	0.851551	0.44923	0.0470241	0.0401827	0.441517	0.0221716	0.69951
cg09383389	GALA II	618	0.00297075	0.254165	-7.30545e-05	0.979647	-0.0737926	0.0799577	-0.116969	0.0597663	0.119669	0.0104609	0.0237086	0.587004	0.0506961	0.34476	0.339869	0.083725	0.069797	0.125445	-0.0613526	0.254307
cg22775585	GALA II	618	-0.000856677	0.680627	0.0757543	0.159976	-0.0202881	0.159299	-0.0237719	0.34882	-0.000213777	0.911404	0.0060611	0.80747	0.0314199	0.237497	0.0964825	0.0444272	0.0257251	0.15872	-0.0184669	0.413378
cg08348441	GALA II	618	-0.00130732	0.891167	0.11824	2.66059e-10	0.024587	0.481212	-0.0298214	0.147509	-0.0323126	0.0690694	0.00108002	0.803919	0.0180691	0.482941	-0.0257835	0.917719	-0.0135583	0.36499	0.0087739	0.593054
cg02237172	GALA II	618	0.00575239	0.050595	0.0530767	0.289915	0.0316729	0.516136	-0.018	0.749547	-0.0174181	0.655822	0.0149541	0.761405	-0.0628487	0.344146	-0.282485	0.296792	-0.00105695	0.987561	-0.00988809	0.888641
cg11237948	GALA II	618	0.00902794	0.156568	-0.125049	0.215423	-0.0344932	0.709981	-0.0301535	0.832117	0.114362	0.262272	0.0668162	0.486977	-0.0798381	0.543344	0.365043	0.440328	0.118893	0.292764	-0.175306	0.142186
cg07420274	GALA II	618	-0.00204339	0.779563	-0.144611	0.289024	-0.1988	0.106696	-0.306225	0.0863469	0.0335324	0.803355	0.258488	0.0347032	0.0109616	0.93446	0.803023	0.167256	0.452155	0.00107471	0.0178246	0.915304
cg27508506	GALA II	618	-0.000554738	0.95936	0.148544	5.42466e-10	-0.00151815	0.507274	-0.0378327	0.153989	-0.017613	0.411875	-0.0109491	0.594941	0.025884	0.343992	0.0854631	0.166226	0.00674507	0.633317	-0.00947764	0.707016
cg04148640	GALA II	618	-0.00215391	0.509669	0.128065	0.0431311	0.0217471	0.515229	0.0032373	0.894566	-0.024517	0.238326	-0.00947055	0.610728	0.0195068	0.77481	0.0461646	0.234517	-0.000555285	0.905413	0.00602526	0.819192
cg19745810	GALA II	618	-0.00151942	0.847913	0.153367	0.000781978	0.0135066	0.767198	-0.020409	0.522782	-0.0433995	0.0183567	-0.045751	0.0495618	0.0483047	0.183117	0.111247	0.0684296	0.00763799	0.725154	0.00164647	0.800075
cg00364907	GALA II	618	0.0054376	0.158586	0.0323428	0.611109	-0.00796576	0.854119	0.0820863	0.386225	0.0262779	0.675306	0.113745	0.078252	-0.0191986	0.813522	-0.37111	0.233941	0.0563814	0.391807	-0.10725	0.157448
cg03159127	GALA II	618	0.00518554	0.103444	-0.104637	0.0614453	-0.0423946	0.383963	-0.0490031	0.524022	0.0460179	0.452651	0.00981985	0.848119	0.0710484	0.321486	0.419149	0.106225	0.0874662	0.132605	-0.0801703	0.214162
cg14452299	GALA II	618	0.00400399	0.12969	-0.0327384	0.455479	0.00865281	0.874794	0.0126768	0.86537	0.0509379	0.280474	0.0280479	0.502571	0.0413617	0.479287	-0.205842	0.367609	-0.0776305	0.103788	0.0254875	0.653081
cg10198198	GALA II	618	0.00146794	0.520573	-0.0596046	0.0825784	-0.0273497	0.425262	-0.0309528	0.564764	-0.00529696	0.8887	0.0195329	0.562411	0.050606	0.258349	0.245326	0.149333	0.0582489	0.113283	-0.010237	0.809203
cg14617280	GALA II	618	-0.00225621	0.470206	0.176501	5.53668e-05	0.0172226	0.794163	0.0017333	0.952333	-0.0191773	0.452223	0.0128909	0.656269	0.0338367	0.432578	-0.0952851	0.806856	-0.0187428	0.488252	-0.00585937	0.946834
cg20263733	GALA II	618	-0.0019689	0.633087	0.152678	1.20332e-08	0.0379397	0.443268	0.0059112	0.94636	-0.0319261	0.370981	0.00545689	0.647419	0.0215801	0.622986	-0.102907	0.596606	-0.0121466	0.666893	-0.0272204	0.365118
cg18399629	GALA II	618	-0.00268019	0.486318	0.149921	9.38645e-05	0.0125537	0.71513	0.016251	0.606403	-0.0133908	0.307495	-0.0100343	0.59709	0.0135482	0.908225	-0.0945408	0.781066	0.00361098	0.937059	0.00931609	0.609191
cg05156120	GALA II	618	0.00996987	0.0906841	-0.0353925	0.70664	0.19187	0.0458427	-0.0179698	0.895675	-0.0469666	0.636187	0.0339265	0.72244	-0.231065	0.0617459	-0.0924328	0.854534	-0.0780513	0.439424	-0.0794729	0.475166
cg15452204	GALA II	618	0.0190819	0.00790748	-0.0366551	0.729359	0.0677731	0.535216	-0.301945	0.0633935	-0.0901715	0.428642	0.0959213	0.377128	-0.272398	0.0652731	0.400826	0.437615	0.0819887	0.488347	0.128896	0.351754
cg22221575	GALA II	618	-0.00238917	0.658894	0.108411	0.0433814	-0.0519318	0.111397	-0.00788858	0.841937	-0.0477613	0.17678	-0.01649	0.651035	0.0383026	0.549267	0.0328049	0.614016	0.0916858	0.0275991	0.0960775	0.0335578
cg19854901	GALA II	618	0.0213572	0.0315627	-0.0329122	0.807586	-0.121487	0.405996	-0.297184	0.199701	0.0674611	0.662283	-0.100846	0.532962	0.128736	0.545242	1.02009	0.161549	0.10814	0.548848	-0.0663359	0.718273
cg25532677	SAGE II	429	-0.00381108	0.172368	0.0208744	0.452333	0.0166012	0.479778	-0.0451056	0.288711	-0.0475061	0.0646967	0.0279969	0.268049	0.0694636	0.0281414	-0.0902805	0.509942	0.00966057	0.570018	-0.00333124	0.861257
cg17059181	SAGE II	429	0.0021647	0.222979	0.0649001	0.109802	-0.0159426	0.502538	0.00151342	0.846404	-0.0238779	0.222778	-0.00829572	0.727603	0.0424868	0.103162	0.0312547	0.723069	-0.012896	0.406973	-0.00470701	0.783401
cg24718015	SAGE II	429	-0.00324502	0.727961	0.07814	0.629872	0.00255033	0.980121	0.0649044	0.707625	-0.189262	0.0614154	0.0631426	0.514289	0.192991	0.142674	-0.692163	0.166577	-0.0494887	0.455945	0.0675106	0.554326
cg22158248	SAGE II	429	0.00456832	0.280618	0.0527402	0.497875	-0.0148653	0.766734	-0.0464801	0.580404	-0.000941377	0.861905	0.00156818	0.978455	0.022158	0.72288	0.23951	0.368321	-0.0603897	0.125273	-0.0646792	0.315195
cg24005645	SAGE II	429	-0.0358084	0.10314	0.921268	0.00339929	-0.0400043	0.773858	0.162012	0.726633	-0.317605	0.104297	0.479114	0.0125979	-0.251613	0.320857	-0.234059	0.823358	0.239592	0.117261	-0.443322	0.0576228
cg24652919	SAGE II	429	-0.0077635	0.0330371	-0.131325	0.0313862	-0.00927694	0.620263	-0.0138132	0.703366	0.0736609	0.0418774	0.0115191	0.685765	-0.015836	0.687061	-0.0324854	0.776506	-0.0130204	0.409499	0.0246528	0.513478
cg26666090	SAGE II	429	-0.00143814	0.606409	0.0190434	0.664182	-0.00284361	0.923956	0.0919666	0.0667092	-0.0239017	0.392927	-0.00857031	0.779924	0.00512479	0.780788	-0.192848	0.156374	0.00162947	0.994236	-0.0181273	0.505218
cg03116238	SAGE II	429	0.00273059	0.451741	0.00137379	0.779348	0.028431	0.168178	0.0355546	0.381021	-0.058925	0.0849073	0.00148236	0.945105	-0.0102912	0.638378	-0.210316	0.0952064	-0.000572622	0.951881	0.0357483	0.199633
cg26925253	SAGE II	429	0.00300037	0.40029	0.0248873	0.645982	0.0042018	0.933014	0.211508	0.00667602	-0.0314087	0.468812	0.0216479	0.580467	-0.082244	0.130168	-0.379852	0.0744466	-0.00946084	0.706976	-0.0824534	0.0722019
cg19618279	SAGE II	429	-0.0114612	0.0338223	-0.106564	0.409533	-0.0039502	0.992267	-0.0220164	0.593453	0.0857687	0.245515	-0.092688	0.0252236	0.046631	0.236134	0.00356422	0.966574	-0.052756	0.0393107	0.0357608	0.522743
cg17037355	SAGE II	429	0.00849808	0.401825	0.337961	0.0387743	0.00155842	0.949494	-0.155671	0.362673	0.0446427	0.614898	0.146677	0.0965621	-0.186409	0.144233	-0.413961	0.362022	-0.0220138	0.749072	-0.0183247	0.885376
cg09528449	SAGE II	429	-0.00351479	0.747179	0.0857975	0.339214	0.04905	0.336607	0.0233711	0.903449	-0.0248819	0.609011	0.0824778	0.203567	-0.0823054	0.335519	-0.0804548	0.831735	-0.0106996	0.729547	-0.105068	0.109183
cg15582657	SAGE II	429	-0.00148848	0.783595	0.129797	0.171225	0.0139242	0.745581	0.025166	0.795812	-0.0854706	0.163965	0.0820041	0.163386	0.0311905	0.658721	-0.105023	0.703173	-0.0265469	0.463213	-0.0608522	0.330563
cg05877727	SAGE II	429	0.000798412	0.639082	-0.00448437	0.997087	-0.00350496	0.840125	-0.0118571	0.760733	-0.0113594	0.612652	-0.0342745	0.176816	0.0170291	0.55024	-0.12387	0.347453	0.00100916	0.981197	-0.00295966	0.874313
cg05836765	SAGE II	429	-0.0128161	0.197373	-0.244318	0.123236	0.129461	0.0414053	0.0773253	0.65792	-0.147491	0.0841028	-0.171813	0.0410715	0.123814	0.211608	-0.366223	0.363561	0.0161418	0.812525	0.00417827	0.997298
cg12303909	SAGE II	429	-0.00380034	0.38152	-0.0238316	0.726844	0.00299952	0.906994	-0.0382056	0.170495	-0.0133784	0.302046	0.0351414	0.101166	0.0165303	0.346027	-0.0235947	0.988176	-0.00656641	0.461303	-0.00348889	0.760052
cg08708644	SAGE II	429	0.000635504	0.816966	0.0622964	0.178391	-0.052847	0.00714791	-0.0761107	0.102733	0.040771	0.1554	-0.0144709	0.562902	-0.00183354	0.933423	0.106181	0.400915	0.0152518	0.371109	0.0188217	0.462684
cg00460800	SAGE II	429	-0.00204013	0.251769	0.0140474	0.537049	0.0116753	0.327613	0.0216287	0.480789	-0.00679223	0.651607	-0.00364645	0.806228	-0.0574577	0.00434912	-0.0473796	0.569098	-0.00481618	0.619913	0.0247176	0.177779
cg15948324	SAGE II	429	-0.0238327	0.0966502	-0.0752202	0.749908	0.273329	0.0231964	-0.0389579	0.867782	-0.0737144	0.669079	-0.122931	0.432943	-0.0475417	0.787522	-1.33075	0.0799649	-0.0444132	0.678121	0.0189062	0.861428
cg24346519	SAGE II	429	-0.00292839	0.55949	-0.0414741	0.570825	-0.00322318	0.877203	0.0637083	0.357571	-0.0124107	0.562091	-0.0532473	0.110115	-0.0126852	0.848307	0.344091	0.0277795	-0.025616	0.206578	0.0177791	0.644612
cg24654266	SAGE II	429	-0.00313289	0.755683	0.593646	0.0253183	-0.165168	0.13318	-0.197109	0.488583	-0.155487	0.390014	0.138794	0.363617	-0.234582	0.202242	-0.164305	0.808623	0.1905	0.0505313	0.155148	0.30561
cg27215832	SAGE II	429	-0.00908409	0.0417023	-0.0522569	0.711181	-0.0153543	0.560027	-0.0282793	0.492273	0.0355186	0.64428	0.0146328	0.682852	-0.0414433	0.375087	0.0771879	0.573901	0.023711	0.389403	0.00972887	0.89032
cg03576469	SAGE II	429	-0.00296087	0.309346	0.0804685	0.48782	0.0367599	0.330931	0.10882	0.192695	-0.0961009	0.167428	-0.0239634	0.627434	0.011818	0.911087	-0.366392	0.122473	-0.0296204	0.428617	0.0363249	0.427393
cg08890611	SAGE II	429	0.00242706	0.242561	0.032868	0.380566	0.0192912	0.348309	0.012403	0.82056	-0.0115032	0.649557	-0.0152088	0.583663	0.0363214	0.255829	-0.246209	0.0572525	-0.0193552	0.22609	-0.0659486	0.0178374
cg12736003	SAGE II	429	-0.00379734	0.098649	-0.021683	0.675919	0.0182769	0.346404	0.0352518	0.446102	0.00999201	0.771867	0.0126967	0.562165	0.0330548	0.233841	-0.179235	0.120158	0.000379696	0.995703	-0.0391174	0.133418
cg07054208	SAGE II	429	0.00317076	0.886473	0.0856754	0.761907	-0.27888	0.0117635	-0.0529159	0.8834	0.206034	0.183997	-0.298468	0.0612863	0.308509	0.121973	0.447304	0.552513	0.105879	0.265368	-0.0356426	0.874463
cg19916543	SAGE II	429	-3.51407e-05	0.459821	0.00664219	0.397001	0.00890134	0.71955	0.00872551	0.954583	-0.0318086	0.10103	-0.0905752	0.00169155	-0.0483267	0.288419	0.37482	0.00613903	-0.0123728	0.358653	0.00273141	0.978537
cg00141783	SAGE II	429	-0.00466396	0.0622148	-0.0714228	0.122755	-0.00257656	0.889838	0.0442545	0.380956	-0.0249564	0.49216	0.0296513	0.345478	-0.0270216	0.467258	0.213084	0.143946	0.00638128	0.724503	-0.0200973	0.532605
cg19138011	SAGE II	429	-0.00158377	0.932065	-0.0669522	0.269938	0.00631853	0.799505	-0.0327938	0.371248	0.0112247	0.949705	-0.0357327	0.239495	0.0256876	0.305456	0.102077	0.468929	0.00430882	0.980818	-0.0248475	0.390651
cg20439101	SAGE II	429	0.00681605	0.0142597	0.0767879	0.145421	-0.0334301	0.167424	-0.00925396	0.941399	-0.00695696	0.858079	-0.0264236	0.296362	0.020714	0.586313	0.255632	0.0590148	-0.0218382	0.211461	-0.049371	0.086025
cg07035137	SAGE II	429	0.00467762	0.587406	0.284467	0.0596495	-0.083261	0.169507	-0.0524375	0.739109	0.0521971	0.531062	0.000252727	0.989657	0.0983178	0.419502	0.20016	0.616092	-0.0104883	0.88071	-0.0804365	0.400487
cg00840694	SAGE II	429	-0.0109155	0.129419	-0.188537	0.178953	0.00491269	0.935358	-0.00590321	0.986424	0.106009	0.256257	0.0508372	0.629531	0.0339246	0.826254	0.349882	0.440741	0.0178167	0.68486	-0.0739343	0.509094
cg14254918	SAGE II	429	0.00116949	0.585936	-0.0452277	0.148479	0.0114304	0.46762	0.00364696	0.874763	-0.0100689	0.709821	-0.00683851	0.701638	-0.00574461	0.815131	-0.0317481	0.805686	0.00607695	0.627913	0.0112782	0.627279
cg23051299	SAGE II	429	-0.00352614	0.492593	0.0994037	0.729249	-0.00400764	0.898287	-0.374993	0.0355792	0.0412022	0.494403	0.0640224	0.48344	-0.147935	0.17116	0.10358	0.778285	0.0755766	0.171884	0.203735	0.0347801
cg14716501	SAGE II	429	-0.00660912	0.166422	0.110875	0.0343796	0.00211061	0.992943	0.0952654	0.196604	-0.0580843	0.0952716	-0.0631647	0.126312	-0.15279	0.000752216	0.261373	0.225155	0.0374897	0.124295	0.00960594	0.808267
cg20602359	SAGE II	429	0.00433961	0.55	0.200241	0.119343	-0.0522309	0.351318	0.210132	0.12358	-0.0461209	0.582208	-0.0483099	0.556485	-0.149831	0.109645	0.0549855	0.897729	0.00651828	0.884908	0.0550738	0.500783
cg17619348	SAGE II	429	0.00508879	0.126589	0.00634127	0.984735	0.0168311	0.516311	-0.0590551	0.360578	-0.0346956	0.403459	-0.0202629	0.58429	0.0438017	0.38308	0.160315	0.37476	-0.0195309	0.393542	-0.029996	0.446651
cg15879907	SAGE II	429	0.000345089	0.693191	-0.050473	0.700124	0.0605531	0.0701248	-0.0682795	0.305789	-0.0195826	0.560832	0.0439472	0.294049	0.0614085	0.207106	-0.0576253	0.819392	-0.0375169	0.171664	-0.0317042	0.489155
cg12736613	SAGE II	429	-0.00808764	0.117857	0.063285	0.199336	0.026732	0.113417	0.150068	0.103494	-0.0232834	0.104045	-0.0588938	0.133855	-0.0166305	0.691163	-0.336737	0.0731711	0.0165037	0.806408	0.0399391	0.373391
cg01828742	SAGE II	429	0.0177035	0.343798	0.391025	0.1703	-0.150234	0.152569	-0.447994	0.110016	-0.0014716	0.907436	-0.048595	0.783929	0.602326	0.000229139	0.0266179	0.954449	-0.0575477	0.633305	-0.209905	0.214008
cg18182820	SAGE II	429	-0.00481859	0.247692	0.0619218	0.00810697	0.0275945	0.0785677	0.0782843	0.139108	-0.0215059	0.104404	-0.0389883	0.0828697	0.00835351	0.424304	-0.323962	0.00275819	0.00402093	0.816967	0.0217334	0.552311
cg04666848	SAGE II	429	-0.00128622	0.832849	0.0524516	0.0472914	-0.00587501	0.771175	-0.00608915	0.733824	0.0201786	0.454489	-0.0432682	0.0200038	0.00356238	0.809925	0.00777795	0.889626	-0.00277488	0.65982	0.00320957	0.992922
cg27137368	SAGE II	429	-0.0010354	0.399976	-0.0340716	0.167212	-0.00633547	0.599273	0.0289377	0.337688	0.0355279	0.0603798	0.0345387	0.0620855	-0.0519793	0.0266052	-0.0355154	0.70032	0.0120632	0.318901	0.0153297	0.377316
cg07066019	SAGE II	429	-0.00918438	0.227346	-0.0237609	0.5934	-0.00068414	0.907281	0.0500162	0.884983	-0.0839069	0.0216485	0.0279691	0.474578	-0.0562965	0.557914	0.52662	0.0154853	0.0263271	0.562901	-0.00113468	0.821274
cg20818756	SAGE II	429	-0.0117811	0.00720712	0.112628	0.558549	0.0122816	0.119043	0.0489667	0.971168	0.0284175	0.74803	-0.0016855	0.860307	-0.0384251	0.644804	-0.161452	0.301883	0.0320483	0.355949	0.017808	0.841648
cg12749467	SAGE II	429	-0.034875	0.00052214	-0.233168	0.175827	0.138901	0.0316103	0.0186866	0.96651	-0.0951803	0.240494	0.0431719	0.630753	-0.0144887	0.909834	0.702009	0.121797	0.116438	0.0573347	-0.102302	0.223608
cg09612920	SAGE II	429	-0.00324372	0.246467	0.0342383	0.0642477	-0.0242662	0.0524816	0.0112884	0.979939	0.030723	0.192967	0.0425939	0.0155455	0.0182699	0.309293	0.0318403	0.557021	0.00325038	0.995	-0.0427892	0.0200846
cg21919719	SAGE II	429	0.0204231	0.033679	0.000394617	0.494388	-0.0505538	0.591087	-0.0513342	0.653435	-0.0997395	0.237163	-0.103274	0.279189	0.128325	0.170918	1.04056	0.0912679	0.00648579	0.763202	-0.215071	0.0679747
cg17883142	SAGE II	429	-0.00242304	0.395143	0.055026	0.00441038	-0.0129954	0.365937	0.0492795	0.174998	0.0413918	0.0942856	-0.0119393	0.436293	-0.0248819	0.582478	-0.165493	0.0204846	0.00259348	0.853012	0.0137286	0.511751
cg18254848	SAGE II	429	-0.00458992	0.127702	0.0372846	0.0157683	0.0196327	0.0922659	0.0416929	0.450208	-0.0120682	0.109064	-0.0153776	0.306926	-0.0306425	0.789675	-0.146114	0.105001	0.0138835	0.694404	0.0364455	0.149295
cg20576328	SAGE II	429	0.00276987	0.798117	-0.0211519	0.754885	-0.0646733	0.209469	-0.0655745	0.631227	0.068188	0.32131	0.142946	0.0318207	-0.184577	0.0228179	0.359146	0.319177	0.121051	0.00855231	-0.0493967	0.558303
cg26724455	SAGE II	429	-0.00512136	0.246218	0.0913203	0.00221368	-0.00221725	0.820401	0.119925	0.0117578	0.0219303	0.812802	-0.0234554	0.359182	-0.000652267	0.820595	-0.172561	0.0198339	0.000229335	0.591498	-0.0256899	0.220874
cg24710309	SAGE II	429	-0.00598014	0.263523	-0.231855	0.0741578	-0.00830165	0.942942	-0.311176	0.111561	0.119299	0.186648	0.0509964	0.600578	-0.0373234	0.653414	0.0609274	0.958595	0.0772122	0.164571	0.153802	0.120537
cg10051213	SAGE II	429	-0.00618205	0.111912	0.0890803	0.00160609	0.0220818	0.0535422	0.0656859	0.313216	-0.00616334	0.1074	0.0177517	0.318127	0.0171201	0.139949	-0.134536	0.263445	0.0100199	0.750718	-0.0607025	0.00146919
cg17256681	SAGE II	429	-0.0029411	0.469311	0.00906854	0.337945	-0.0133339	0.250947	0.0565172	0.154316	0.018312	0.90767	-0.00723963	0.814159	-0.0365449	0.185499	0.0311152	0.639343	0.0127165	0.332065	0.0205004	0.300739
cg14184646	SAGE II	429	-0.00164771	0.664261	0.0644369	0.0516417	0.0286388	0.180384	0.0618975	0.19564	-0.000507789	0.525282	-0.0269468	0.371715	-0.0384311	0.370929	-0.121266	0.446198	-0.00376832	0.557811	-0.0110452	0.282672
cg13344855	SAGE II	429	0.00222478	0.572081	-0.00326241	0.518933	-0.0137581	0.417	-0.0602378	0.195713	0.0568596	0.00754077	-0.0133073	0.564758	0.0236564	0.60517	0.188046	0.102803	-0.0197493	0.265108	-0.00890453	0.855211
cg01901579	SAGE II	429	-0.00733961	0.621199	0.13452	0.0391477	-0.00870465	0.56002	0.0235709	0.530255	0.0519268	0.932755	-0.0635478	0.0520329	-0.025764	0.438404	-0.1689	0.365757	0.022011	0.903501	0.0135605	0.876467
cg02222982	SAGE II	429	-0.00219351	0.6162	0.0349291	0.92272	-0.0396552	0.453024	-0.20212	0.163489	0.09684	0.202184	0.0664434	0.403914	0.0443917	0.61548	0.217229	0.511062	-0.00841411	0.92428	0.0321095	0.649663
cg11841710	SAGE II	429	-0.00372462	0.415625	0.115977	0.000218153	0.00772499	0.431078	0.09108	0.0845963	-0.000319822	0.216302	0.0188122	0.281348	-0.0388042	0.360388	-0.398473	0.00039734	0.00709244	0.751566	0.00686976	0.703825
cg14769121	SAGE II	429	-0.00147463	0.447902	0.0445605	0.455922	-0.0119224	0.782742	0.0250987	0.693166	0.0151141	0.433719	-0.0553822	0.0742099	-0.0136394	0.637162	0.150939	0.241704	0.00179617	0.665991	0.0399776	0.329182
cg19689370	SAGE II	429	-0.00192514	0.369266	0.00972037	0.773874	0.00902056	0.599818	0.0127953	0.726385	0.0078435	0.736489	0.0287578	0.185058	-0.00418035	0.827017	-0.078672	0.474784	0.00679082	0.634332	-0.0365673	0.134892
cg26396815	SAGE II	429	-0.00286003	0.548327	0.0511328	0.919282	0.00689402	0.217456	0.0243814	0.930964	0.00880585	0.605999	-0.0337425	0.157607	0.013866	0.145438	-0.0340835	0.668587	-0.00953163	0.28964	0.012393	0.867035
cg22717723	SAGE II	429	-0.00193458	0.662957	0.0961218	0.000810318	-0.0315879	0.0795125	0.0158142	0.906847	0.0440158	0.267446	0.0251568	0.150993	-0.0426644	0.230556	-0.00704573	0.774655	0.0136122	0.377333	-0.00668709	0.705069
cg08118241	SAGE II	429	-0.00241302	0.815855	-0.234562	0.0744495	-0.00167877	0.981561	0.0613163	0.671744	0.0556801	0.604656	-0.00551808	0.947751	0.0407509	0.583833	-0.342995	0.339552	-0.021243	0.623802	0.150706	0.0765073
cg01532010	SAGE II	429	-0.000966109	0.937538	0.128303	0.104139	-0.0167818	0.681628	0.0234956	0.852308	0.0374308	0.548428	-0.00863046	0.869283	-0.00372767	0.97871	0.00495498	0.991567	-0.0226677	0.455876	-0.0898208	0.117219
cg21370522	SAGE II	429	0.0054398	0.626669	-0.0987791	0.202708	0.0158098	0.824084	0.0405969	0.50834	-0.0757796	0.513639	0.109121	0.0598861	0.0596508	0.601418	-0.00173277	0.956177	0.0654947	0.0499326	-0.102605	0.119607
cg18721739	SAGE II	429	-0.000917732	0.762142	-0.0357037	0.210943	-0.00727861	0.951855	0.041551	0.520701	0.0230024	0.809729	-0.00191013	0.958203	-0.0215302	0.892558	-0.128105	0.312051	0.00732788	0.861186	0.0208005	0.764737
cg10888630	SAGE II	429	-0.00143924	0.879069	0.0156712	0.331419	0.00446171	0.565576	0.035774	0.516275	-0.00359424	0.38577	0.0019289	0.989952	0.00539053	0.491647	-0.141045	0.110708	0.00622188	0.819619	-0.0185271	0.218151
cg12758082	SAGE II	429	-0.00267091	0.673186	0.0396318	0.44453	0.0325682	0.291838	0.0241948	0.80257	-0.0266583	0.467945	0.00481192	0.91242	-0.0659923	0.183447	0.0240839	0.899313	0.0174093	0.574393	0.0102458	0.855415
cg21786775	SAGE II	429	-0.00623395	0.371309	-0.148322	0.201436	-0.0261853	0.627736	0.019723	0.910003	0.120782	0.123448	0.0177505	0.81912	0.0645113	0.511076	0.579134	0.134851	0.00536377	0.910665	-0.160039	0.0758321
cg17030380	SAGE II	429	-0.00485209	0.213424	0.0507577	0.213416	-0.011332	0.993105	0.0246681	0.966453	0.0124139	0.629541	-0.0113706	0.655306	-0.00268887	0.554443	0.0488414	0.78424	0.0285439	0.0768861	-0.0254389	0.100181
cg11432630	SAGE II	429	0.00708585	0.113693	0.0436044	0.719207	0.0381215	0.181435	0.00694959	0.760256	-0.0978143	0.0480472	0.043351	0.2662	0.0299529	0.611868	0.0749824	0.748733	0.0128449	0.531972	-0.0663317	0.124287
cg05069228	SAGE II	429	-0.00344844	0.164901	-1.73742e-05	0.984486	-0.00223736	0.897659	-0.0368564	0.399238	0.0403837	0.134291	0.00337413	0.900742	0.00621214	0.816249	0.162313	0.178968	-0.0145404	0.350201	0.000317638	0.993326
cg10814005	SAGE II	429	0.00044516	0.977957	-0.0434536	0.438086	-0.0170501	0.576951	0.0422692	0.497264	-0.00233317	0.989753	-0.00831752	0.790177	-0.0188999	0.693671	0.112695	0.567956	0.0355469	0.161635	0.0281659	0.474111
cg12450789	SAGE II	429	-0.00580234	0.244799	0.113332	0.00579695	-0.00175751	0.805698	0.11493	0.0390871	0.0288333	0.897466	0.00144563	0.848649	-0.0243122	0.903225	-0.291312	0.0252722	-0.00821125	0.301577	-0.0178044	0.204785
cg15075897	SAGE II	429	-0.00391547	0.0804755	0.0400698	0.295115	-0.0168716	0.402239	0.0549355	0.287168	0.0536531	0.131821	-0.0116616	0.750008	-0.00970616	0.638501	-0.0648823	0.54517	0.000376742	0.899238	-0.00190035	0.959488
cg12916632	SAGE II	429	-0.0045271	0.822324	0.0553981	0.578082	0.0399447	0.0654196	0.0774904	0.679165	-0.069923	0.00313547	-0.0521355	0.200566	-0.0303507	0.599005	0.214299	0.124081	0.0316803	0.440238	0.00386171	0.68882
cg10294853	SAGE II	429	0.00443005	0.11663	0.0293533	0.642805	0.011058	0.582962	-0.0176828	0.751694	-0.00180864	0.888878	0.00333314	0.925627	-0.000767145	0.936727	-0.082928	0.493173	-0.0416433	0.013245	0.0246837	0.337155
cg09322655	SAGE II	429	-0.00467685	0.388757	-0.151826	0.108817	0.0344401	0.35163	0.0312419	0.775093	0.00356421	0.96315	0.0561328	0.271584	-0.025866	0.727638	0.0268024	0.87552	-0.0162479	0.608936	0.0399611	0.513961
cg09383389	SAGE II	429	-0.00358523	0.381776	-0.062489	0.398009	0.0215392	0.506665	-0.183423	0.0211779	0.00283899	0.940937	0.0669107	0.123671	0.087743	0.12118	0.262925	0.232776	-0.0229722	0.451594	-0.0229646	0.637744
cg22775585	SAGE II	429	-0.00399197	0.172564	-0.0637169	0.149588	0.0379993	0.00614119	-0.0230187	0.171484	-0.0113351	0.257567	-0.0191997	0.188823	0.0318897	0.0671808	0.142856	0.0307057	-0.00816327	0.294098	0.00185327	0.921278
cg08348441	SAGE II	429	-0.00191137	0.347557	0.0537411	0.00329999	-0.00233439	0.897449	0.0298714	0.314048	0.015538	0.962394	-0.0181545	0.484376	-0.0206387	0.656448	-0.0902038	0.0886514	0.00814506	0.434165	0.0021655	0.548005
cg02237172	SAGE II	429	-0.00234713	0.56839	-0.120011	0.135302	0.000960532	0.943878	0.0691265	0.440261	-0.0358689	0.538989	-0.102549	0.0470423	0.0311285	0.622538	0.305494	0.234346	0.0347406	0.278873	0.00177757	0.925756
cg11237948	SAGE II	429	-0.0113087	0.412313	-0.129587	0.526798	0.000616863	0.910971	0.189196	0.405801	0.216292	0.129703	-0.242435	0.064266	0.277121	0.0908024	-0.699438	0.228696	-0.17965	0.0195965	-0.0112022	0.866321
cg07420274	SAGE II	429	0.0206739	0.0818747	-0.0970837	0.616534	0.0459599	0.634616	-0.321659	0.149883	-0.173475	0.249613	-0.0820269	0.540508	-0.0702147	0.628848	1.17656	0.0574977	0.0535081	0.451394	0.113996	0.382143
cg27508506	SAGE II	429	-0.00345586	0.197726	0.129409	1.25836e-06	3.10427e-06	0.606811	0.0298678	0.473864	0.00737548	0.803032	0.0260028	0.121625	-0.0142417	0.61164	-0.00894403	0.991745	-0.00654756	0.418449	-0.025353	0.140094
cg04148640	SAGE II	429	-0.000951061	0.973106	0.107458	0.000164778	-0.00284918	0.700233	0.0705802	0.0517149	0.0231746	0.34577	-0.0262942	0.188232	-0.0281221	0.29824	-0.205314	0.035469	-0.00544586	0.474327	-0.00718484	0.547987
cg19745810	SAGE II	429	-0.00136607	0.919777	0.103274	0.435956	0.0224935	0.0438453	0.0214082	0.963325	-0.0269677	0.0783381	-0.0291672	0.359961	-0.00896794	0.37769	-0.173324	0.0852241	0.00123279	0.824474	0.0304482	0.588077
cg00364907	SAGE II	429	0.0100153	0.166001	0.0401476	0.954932	0.0846076	0.100156	0.123136	0.262576	-0.0628426	0.47784	-0.0686694	0.27867	-0.0378908	0.64532	0.0949979	0.747843	-0.0332756	0.513666	-0.129827	0.117866
cg03159127	SAGE II	429	0.0119708	0.0256881	0.00407115	0.9583	-0.028901	0.518332	-0.08231	0.418377	-0.0409188	0.507398	-0.116965	0.0576817	0.0548832	0.499842	0.439515	0.132508	-0.0046898	0.892873	-0.000572813	0.97731
cg14452299	SAGE II	429	0.00501859	0.233753	0.00121265	0.963708	0.00739309	0.80609	-0.0212096	0.826118	-0.000503594	0.994003	-0.0230151	0.556239	-0.0438257	0.442997	-0.135536	0.524264	0.011591	0.688447	0.0374102	0.447351
cg10198198	SAGE II	429	0.00336256	0.314335	0.0971853	0.120492	-0.0238725	0.429332	-0.0139067	0.810993	-0.0144845	0.679212	0.0073597	0.835573	-0.00565685	0.939514	0.213301	0.309205	-0.00824213	0.728984	-0.0134289	0.753993
cg14617280	SAGE II	429	-0.00180204	0.983118	0.104791	0.000819951	0.00804913	0.577506	0.119403	0.0100158	0.0181957	0.904682	-0.0287836	0.204212	-0.0488266	0.104892	-0.239398	0.0457092	-0.00253096	0.77854	-0.0257715	0.328366
cg20263733	SAGE II	429	-0.00570722	0.296465	0.124865	0.00453591	-0.0059356	0.636405	0.146559	0.00449193	0.0167678	0.643503	-0.0142947	0.459218	-0.00793236	0.435511	-0.329549	0.00418754	0.00802831	0.881495	-0.0228564	0.161861
cg18399629	SAGE II	429	-0.00536788	0.0615266	0.0948266	0.104244	-0.0173818	0.984728	0.133758	0.00137662	0.00898547	0.307452	-0.028462	0.142487	0.0230399	0.0853473	-0.147289	0.210801	0.00644207	0.791454	-0.0289634	0.118804
cg05156120	SAGE II	429	-0.0152039	0.144489	-0.528795	0.00481126	0.105268	0.298769	0.216441	0.306472	0.0441737	0.594009	-0.184695	0.126294	-0.0648607	0.685725	-0.605051	0.472856	0.187474	0.0227818	0.094987	0.450642
cg15452204	SAGE II	429	-0.00560862	0.470417	-0.24948	0.11078	0.109834	0.137959	-0.118369	0.510598	-0.171953	0.113096	0.0974215	0.338685	0.312006	0.0105455	0.42139	0.38689	-0.0321156	0.621244	0.00484792	0.934445
cg22221575	SAGE II	429	-0.00435262	0.525855	0.048853	0.268872	-0.00282921	0.878664	-0.0152155	0.584923	0.0102396	0.892059	0.0385871	0.31758	-0.0271863	0.683095	-0.163572	0.316207	0.0302592	0.356816	7.57426e-05	0.96221
cg19854901	SAGE II	429	0.0106472	0.466522	-0.431224	0.0979814	-0.0752825	0.516707	-0.417794	0.132382	0.123662	0.474564	-0.335978	0.0319744	0.381759	0.0651211	1.30878	0.0870234	-0.0697988	0.486034	0.081296	0.617587

## Sheet: Table S8 - T100 DNAm DMR T2High
CpG	Neu.paca.score_effect	Neu.paca.score_pval	Eos.paca.score_effect	Eos.paca.score_pval	CD4Tnv.paca.score_effect	CD4Tnv.paca.score_pval	CD4Tmem.paca.score_effect	CD4Tmem.paca.score_pval	CD8Tnv.paca.score_effect	CD8Tnv.paca.score_pval	CD8Tmem.paca.score_effect	CD8Tmem.paca.score_pval	Mono.paca.score_effect	Mono.paca.score_pval	Bmem.paca.score_effect	Bmem.paca.score_pval	Bnv.paca.score_effect	Bnv.paca.score_pval	NK.paca.score_effect	NK.paca.score_pval	Study	N
cg25532677	-0.00408069	0.0188148	0.0572149	0.0166959	0.0421537	0.0885455	0.0774065	0.0480161	0.0216893	0.364532	0.0128816	0.534717	-0.0793527	0.0132528	-0.423682	0.000823228	-0.0530768	0.045175	0.0386102	0.226719	GALA II Th2high	477
cg17059181	-0.00228842	0.168468	-0.00170038	0.971944	0.0141573	0.614601	8.07893e-05	0.991903	0.013149	0.606205	0.0321573	0.181187	-0.00815479	0.77669	-0.0735812	0.560108	-0.0592507	0.0316778	0.0206962	0.465855	GALA II Th2high	477
cg24718015	-0.00485838	0.258044	0.0726337	0.23753	-0.0676719	0.204492	0.171727	0.0824824	0.0359661	0.504156	0.0496473	0.375518	-0.00424177	0.996031	0.0225459	0.882154	0.081506	0.214032	-0.330799	5.26855e-05	GALA II Th2high	477
cg22158248	-0.00236931	0.675204	0.0416666	0.461503	-0.0254414	0.540613	0.0919976	0.331345	0.0363295	0.517324	0.00990437	0.781607	-0.0745168	0.328137	-0.296895	0.339268	-0.0526875	0.358563	0.0161837	0.779413	GALA II Th2high	477
cg24005645	-0.027778	0.0391672	0.107474	0.587786	0.090375	0.607638	-0.0696413	0.849965	-0.224262	0.247256	-0.162314	0.38949	0.492358	0.0730652	1.46972	0.150383	-0.151107	0.469508	-0.230853	0.389225	GALA II Th2high	477
cg24652919	-0.00596939	0.0567125	-0.0304382	0.242419	0.0134108	0.862721	-0.0641911	0.286133	-0.0165249	0.688735	0.0371323	0.327285	-0.0295878	0.527381	-0.00489341	0.849175	0.0457205	0.306687	-0.0126325	0.831267	GALA II Th2high	477
cg26666090	0.000417691	0.947678	0.00923646	0.696105	0.0251446	0.189878	0.0299603	0.389746	-0.057702	0.0111198	-0.0465509	0.0278489	-0.02706	0.365186	0.105147	0.250989	-0.0367656	0.12455	0.0106173	0.707927	GALA II Th2high	477
cg03116238	-0.0030022	0.144863	-0.0246938	0.484291	-0.0468942	0.158977	0.0547116	0.271025	0.0385994	0.288019	-0.0290556	0.353995	-0.00876884	0.853528	0.135652	0.426099	0.0228858	0.49046	-0.0228215	0.566824	GALA II Th2high	477
cg26925253	-0.00508431	0.0781017	-0.0947202	0.0221995	0.0167344	0.674789	0.107697	0.1126	-0.0204129	0.625781	-0.0766125	0.0742659	-0.0522064	0.374987	0.0263959	0.88007	-0.042326	0.356218	0.0690446	0.185722	GALA II Th2high	477
cg19618279	-0.00861117	0.148716	-0.0107435	0.45404	0.104776	0.0567289	-0.0449528	0.382458	-0.0354263	0.25877	0.112622	0.0118794	-0.0273028	0.47617	-0.415845	0.181597	-0.0704076	0.21978	-0.083493	0.257749	GALA II Th2high	477
cg17037355	-0.00377771	0.646752	-0.0124199	0.890638	-0.15869	0.0975448	0.106359	0.496986	0.0472435	0.652898	-0.0564223	0.567606	0.0728416	0.638332	-0.0255452	0.995742	0.115153	0.328182	-0.032146	0.802534	GALA II Th2high	477
cg09528449	-0.00661223	0.115722	0.0730785	0.213875	0.0270357	0.654459	-0.0165253	0.855908	-0.104647	0.0853787	0.00996191	0.909656	-0.0782326	0.310564	-0.31461	0.300714	0.00296411	0.941315	0.201055	0.00834583	GALA II Th2high	477
cg15582657	-0.00264438	0.33327	0.0311717	0.590787	-0.0218282	0.803147	-0.0215531	0.847732	0.0905235	0.174829	-0.0619974	0.33614	0.0101825	0.964086	-0.279219	0.454564	-0.000993213	0.967267	-0.0478538	0.501349	GALA II Th2high	477
cg05877727	-0.000770681	0.671441	0.023299	0.483861	0.0189133	0.536572	-0.0684376	0.182285	-0.0030048	0.936795	0.0117294	0.703146	0.0299087	0.477927	0.0198626	0.925932	-0.00676154	0.839454	-0.0836365	0.036078	GALA II Th2high	477
cg05836765	-0.00277779	0.403184	-0.0177408	0.825655	-0.119637	0.263378	0.116687	0.348093	-0.0231824	0.948202	0.0369572	0.772002	0.363146	0.00338033	0.23438	0.722539	-0.0516727	0.577196	-0.187718	0.0922642	GALA II Th2high	477
cg12303909	-0.00412194	0.0262158	-0.0444412	0.102941	-0.00235697	0.908729	0.00137705	0.970924	0.0340894	0.232632	-0.0222201	0.409499	0.0873538	0.0201002	0.021814	0.890476	-0.00950592	0.724709	-0.0363993	0.296745	GALA II Th2high	477
cg08708644	-0.0031088	0.0806408	0.0180367	0.477389	0.0411476	0.109057	0.0243508	0.547493	-0.0171768	0.557619	-0.0144728	0.561307	-0.00359535	0.903833	0.00683074	0.947112	-0.0298323	0.28627	-0.044	0.169636	GALA II Th2high	477
cg00460800	-0.00320005	0.0154805	0.0425923	0.0382148	0.00165768	0.97141	0.0356954	0.265179	-0.00460175	0.905078	-0.00805369	0.617029	-0.0409328	0.145404	-0.118562	0.275288	0.00265334	0.794483	0.046621	0.0716057	GALA II Th2high	477
cg15948324	-0.00491771	0.693173	0.26214	0.132062	-0.214717	0.218087	-0.633438	0.0184784	-0.394612	0.036096	-0.0524463	0.780643	-0.194407	0.433017	1.63011	0.058672	0.425725	0.0255418	0.132948	0.54526	GALA II Th2high	477
cg24346519	-0.00144701	0.947233	-0.0744759	0.0472394	0.00135861	0.837886	-0.0688996	0.209369	0.00890047	0.794099	-0.00667427	0.857398	0.0325969	0.618368	0.170845	0.358389	0.0146368	0.71658	-0.0659592	0.18685	GALA II Th2high	477
cg24654266	-0.0375304	0.000731928	-0.324738	0.0576835	0.0125563	0.814079	0.437999	0.0986652	0.0941412	0.691179	-0.307167	0.0539225	0.4246	0.0732954	1.10232	0.213444	-0.0967365	0.650422	0.0178555	0.935878	GALA II Th2high	477
cg27215832	-0.00308493	0.453128	-0.0103093	0.549959	0.0486406	0.207835	-0.0223534	0.472124	-0.0233116	0.385478	-0.0109611	0.736035	-9.51325e-05	0.964425	0.115326	0.279877	-0.0113108	0.850222	-0.0968245	0.0473503	GALA II Th2high	477
cg03576469	-0.00919824	0.0428087	0.066045	0.323711	0.0899948	0.174321	-0.190113	0.0672035	-0.0141893	0.847915	0.226717	0.000566457	0.041128	0.658756	-0.0809104	0.801865	0.0191793	0.759843	-0.259467	0.00343764	GALA II Th2high	477
cg08890611	0.000474698	0.261528	0.00661469	0.670551	-0.0322792	0.0881735	0.0408852	0.468246	0.0837782	0.00794801	0.0064508	0.785167	-0.0491255	0.103233	-0.0945417	0.690878	-0.0163469	0.753507	-0.00461837	0.982124	GALA II Th2high	477
cg12736003	-0.0026781	0.125046	0.0367757	0.105695	0.0511969	0.0323012	-0.0473201	0.156291	-0.0569018	0.0160313	0.00259794	0.914239	-0.0122047	0.631772	0.0208912	0.710019	0.00789732	0.679076	0.00842066	0.704606	GALA II Th2high	477
cg07054208	-0.0187494	0.100918	0.00199368	0.984752	0.0676674	0.677003	-0.165561	0.527418	0.109108	0.533239	0.315203	0.0555208	0.150644	0.557929	-0.419056	0.622541	-0.264911	0.15089	0.0278974	0.889721	GALA II Th2high	477
cg19916543	-0.00172038	0.706533	-0.0279638	0.0987459	-0.0273785	0.179744	-0.0221774	0.694851	0.0387242	0.191762	0.00842224	0.900961	0.019936	0.817225	-0.0140096	0.806803	-0.0343311	0.284262	-0.000573662	0.926738	GALA II Th2high	477
cg00141783	-0.00245903	0.307878	0.0123862	0.703492	-0.000757945	0.899546	-0.0511387	0.316147	0.00658291	0.845618	-0.00738829	0.807511	0.0293863	0.54663	-0.0625661	0.763618	-0.00967073	0.832372	0.015344	0.716248	GALA II Th2high	477
cg19138011	-0.0055454	0.0121748	-0.0267796	0.294696	0.0400584	0.254184	0.037031	0.449365	-0.0264631	0.43093	0.0536311	0.0978282	0.0309233	0.504815	-0.30898	0.1069	-0.031011	0.400416	-0.0119842	0.687772	GALA II Th2high	477
cg20439101	-0.00183977	0.322822	-0.0124284	0.530675	0.0253373	0.267084	0.118589	0.000171259	-0.00557298	0.873881	-0.00606739	0.83591	0.00831485	0.888345	-0.307503	0.00219249	-0.0696258	0.00112776	0.0335012	0.169994	GALA II Th2high	477
cg07035137	-0.00033594	0.901356	0.199164	0.0540972	-0.0851059	0.405099	0.179378	0.263028	-0.161122	0.136291	-0.0006442	0.975684	-0.238553	0.0969765	-0.340508	0.464273	0.25187	0.0237135	-0.0407287	0.753108	GALA II Th2high	477
cg00840694	-0.0154638	0.0377878	-0.0513569	0.665919	0.0303856	0.790055	0.110061	0.522656	-0.0514633	0.671593	0.0729253	0.517932	-0.167715	0.283046	-0.290632	0.601832	0.0731277	0.548702	0.0273213	0.844138	GALA II Th2high	477
cg14254918	0.000586807	0.817013	-0.00138482	0.721926	-0.0110501	0.844152	-0.00735112	0.776725	0.038771	0.120806	0.000985131	0.892231	0.00918835	0.707321	0.0191696	0.673236	-0.0389783	0.0737483	-0.0259107	0.283501	GALA II Th2high	477
cg23051299	-0.0066234	0.172403	0.0207195	0.778821	0.00577234	0.815383	0.423917	0.00322029	-0.0356231	0.770074	-0.108606	0.27179	-0.129456	0.40759	-1.14271	0.0109515	0.0092294	0.95262	0.0887031	0.621723	GALA II Th2high	477
cg14716501	-0.00326137	0.451152	0.0181688	0.6163	-0.0274783	0.456355	0.0504453	0.751574	0.130797	0.0412645	-0.0306912	0.630765	-0.0969756	0.195221	-0.610415	0.0334347	0.0047468	0.834367	-0.0031532	0.983009	GALA II Th2high	477
cg20602359	7.70028e-05	0.985624	0.0648057	0.420068	0.0119967	0.87415	0.0456552	0.711505	-0.101749	0.249608	-0.0498392	0.538325	-0.210613	0.0743516	-0.0756122	0.831829	-0.00826389	0.919988	0.168929	0.111907	GALA II Th2high	477
cg17619348	0.00523477	0.0167114	-0.0421091	0.213953	-0.0219063	0.539812	0.0924283	0.0720922	-0.0157015	0.657756	-0.0292163	0.383833	-0.0113094	0.822892	0.210568	0.21694	-0.00817586	0.800948	-0.00319322	0.938092	GALA II Th2high	477
cg15879907	0.000579544	0.732636	-0.066384	0.143845	-0.0313123	0.423926	0.00723455	0.955281	0.0230206	0.632683	0.0341408	0.508145	0.0256682	0.734147	0.0691371	0.683052	0.055406	0.233638	-0.00236834	0.991935	GALA II Th2high	477
cg12736613	-0.00173327	0.627883	0.157948	0.00174747	0.0361194	0.525427	0.0323779	0.594606	-0.0670062	0.1646	-0.0521112	0.155025	0.0517784	0.449782	0.266069	0.303036	0.00811134	0.888597	-0.0427904	0.526972	GALA II Th2high	477
cg01828742	0.0226067	0.095673	0.212022	0.281989	0.342116	0.0799215	0.0205384	0.944551	-0.348449	0.0913221	-0.11486	0.534765	-0.0938387	0.740691	-0.00470944	0.997266	-0.167102	0.461317	-0.268651	0.270085	GALA II Th2high	477
cg18182820	-0.00198542	0.983386	0.0467839	0.572912	0.031151	0.580164	0.0665512	0.17846	0.00661604	0.769333	-0.00541618	0.85816	0.00182742	0.800349	-0.213182	0.297844	-0.0506192	0.113412	0.0724095	0.0547433	GALA II Th2high	477
cg04666848	2.29793e-05	0.457544	0.046016	0.294911	0.0128091	0.852586	-0.000506576	0.902689	-0.0342814	0.246433	-0.0338162	0.120884	0.0558866	0.159791	0.021257	0.836999	0.00362668	0.95337	0.0501198	0.088301	GALA II Th2high	477
cg27137368	0.000281207	0.76448	-0.0257499	0.253264	-0.00786867	0.695714	-0.0403404	0.212005	0.0133928	0.640153	0.0171819	0.410224	0.061056	0.044989	0.0928079	0.356067	0.00532243	0.799103	-0.0137614	0.620765	GALA II Th2high	477
cg07066019	0.00293849	0.442042	-0.0436897	0.531672	0.0460548	0.518657	-0.140963	0.157122	-0.0166768	0.801279	0.0219818	0.683481	0.0683631	0.471781	0.111759	0.714329	-0.0134136	0.863169	0.0251556	0.758407	GALA II Th2high	477
cg20818756	-0.000746518	0.853676	0.0970762	0.0292636	0.038863	0.503801	0.171284	0.0132706	0.0526164	0.169424	-0.0210959	0.618197	0.00363349	0.869311	-0.289929	0.223258	-0.137929	0.00216861	0.00631439	0.762746	GALA II Th2high	477
cg12749467	-0.0022439	0.920964	-0.0261455	0.838737	-0.00828903	0.901337	0.0626611	0.796031	0.231767	0.0959746	0.208933	0.0669983	-0.0482655	0.748191	-1.12906	0.0701676	-0.00517931	0.986926	-0.0611042	0.717037	GALA II Th2high	477
cg09612920	-0.00205557	0.437072	0.0466362	0.943358	-0.00301623	0.750885	-0.0126142	0.786547	-0.00290762	0.835609	-0.00921355	0.621796	0.0246359	0.610354	0.0775208	0.234724	0.01626	0.536391	0.0279701	0.265121	GALA II Th2high	477
cg21919719	-0.00716753	0.367326	-0.00280933	0.994938	-0.0557223	0.766583	0.467968	0.0248667	-0.0771953	0.555632	-0.147307	0.241842	0.49956	0.00768782	-1.05689	0.11866	0.0958982	0.507898	0.118698	0.504435	GALA II Th2high	477
cg17883142	-0.00176457	0.408629	0.0759596	0.000719458	0.0404928	0.0623431	0.0329674	0.617854	-0.0437185	0.030845	-0.0166947	0.405386	-0.0123672	0.700872	-0.029979	0.876257	0.0262059	0.242327	-0.016156	0.718936	GALA II Th2high	477
cg18254848	-0.00143535	0.764478	0.0674432	0.04912	0.0119542	0.827483	0.0582459	0.229389	-0.0372579	0.291858	-0.0506958	0.0856304	0.0111252	0.957615	0.0225093	0.64336	0.0148153	0.713376	0.0225014	0.417606	GALA II Th2high	477
cg20576328	0.00349116	0.447166	-0.00967284	0.850961	-0.0245166	0.703327	-0.0198735	0.867418	-0.039352	0.706416	-0.00466872	0.980841	-0.0384135	0.734062	-0.117718	0.845666	0.0778552	0.441602	0.188726	0.0879631	GALA II Th2high	477
cg26724455	-0.00468451	0.28849	0.179467	0.000618083	0.0377065	0.303292	0.0486533	0.299776	-0.0362895	0.264606	-0.0276427	0.250185	0.0818664	0.104421	-0.133324	0.462748	-0.0307333	0.314183	0.0274908	0.434104	GALA II Th2high	477
cg24710309	0.0284489	0.00810543	-0.0826117	0.601296	-0.110062	0.42484	0.0607671	0.851411	-0.1523	0.379415	-0.291455	0.0611073	0.0705192	0.820744	0.599847	0.434569	0.0242715	0.879722	0.175944	0.394696	GALA II Th2high	477
cg10051213	-0.00389957	0.154337	0.10983	0.0015897	0.0234822	0.651382	0.133503	0.000736892	-0.0166681	0.719868	-0.0501178	0.0385304	0.0368077	0.564116	-0.31668	0.0369165	-0.01202	0.519516	0.0224007	0.347425	GALA II Th2high	477
cg17256681	-0.00180392	0.736596	0.0650214	0.0303938	0.0137936	0.718944	0.00496641	0.834048	-0.0178048	0.221147	-0.0162599	0.413408	-0.0550703	0.0593545	0.0709624	0.203955	0.0232576	0.28229	0.0159756	0.354818	GALA II Th2high	477
cg14184646	0.00010936	0.421443	0.108927	0.000360727	-0.0142876	0.363638	0.0330847	0.36938	-0.0112328	0.81454	-0.0194467	0.339586	-0.058624	0.0676855	-0.113273	0.364524	0.0269271	0.405479	0.0528207	0.0777846	GALA II Th2high	477
cg13344855	0.00107912	0.469891	-0.0409686	0.0827454	0.0402741	0.0635046	-0.0306109	0.408714	-0.00342367	0.906958	-0.0164545	0.482696	0.00795052	0.787841	0.156528	0.196288	-0.0333505	0.168411	0.0161782	0.617215	GALA II Th2high	477
cg01901579	-0.00132042	0.647735	0.194052	0.000117941	0.0785503	0.171112	0.0235969	0.731435	-0.0403043	0.504465	0.00121647	0.852266	0.00245365	0.813231	-0.113458	0.848474	-0.100254	0.012923	0.000973057	0.888074	GALA II Th2high	477
cg02222982	0.000169722	0.878527	-0.0781763	0.317658	0.0726631	0.393315	0.214643	0.0983988	-0.031772	0.729156	-0.0501996	0.534942	0.0273206	0.826364	-0.0655813	0.883129	0.0227005	0.802534	-0.0444393	0.686399	GALA II Th2high	477
cg11841710	0.00169475	0.219326	0.105413	0.0046504	0.00722004	0.924014	-0.00257068	0.926952	-0.0543526	0.0722025	-0.0309127	0.251752	-0.0296566	0.413045	0.166287	0.0911485	0.0346236	0.249815	-0.00764863	0.782357	GALA II Th2high	477
cg14769121	-0.00440466	0.398654	0.126132	0.00206596	0.0813305	0.120983	-0.0246981	0.518457	-0.0254868	0.773665	-0.00761746	0.983831	-0.0493958	0.231464	0.118147	0.40737	-0.0595445	0.122467	0.0210427	0.525442	GALA II Th2high	477
cg19689370	0.00332283	0.0347514	-0.0110147	0.644629	0.0146833	0.53191	-0.0135807	0.70138	0.0101327	0.689886	0.0207288	0.352012	-0.0651799	0.0428657	0.0182895	0.880947	-0.00349633	0.876687	-0.00408763	0.884483	GALA II Th2high	477
cg26396815	-0.00136136	0.799583	0.100675	0.000114638	-0.00352118	0.719263	0.00764427	0.822442	-0.00350605	0.964919	0.00450591	0.811416	0.0159028	0.735551	-0.113681	0.268974	0.00623137	0.954402	0.0262843	0.411471	GALA II Th2high	477
cg22717723	-0.00181364	0.736182	0.110471	0.0363166	0.0054214	0.92296	-0.00632257	0.888785	0.00772735	0.728012	0.0128794	0.774436	0.0195194	0.930446	0.00530195	0.657483	-0.0250941	0.322818	0.0153209	0.573391	GALA II Th2high	477
cg08118241	0.003146	0.55138	-0.111577	0.190521	-0.0304563	0.694447	-0.0438072	0.749091	0.10387	0.236395	0.0622858	0.439682	0.184627	0.117537	0.431899	0.286569	-0.0459622	0.60678	-0.229528	0.0322201	GALA II Th2high	477
cg01532010	0.00311751	0.407459	-0.0599181	0.335342	0.109241	0.0771527	0.0253399	0.780353	-0.0906719	0.170647	0.00471363	0.955338	0.0581967	0.520852	-0.392314	0.201431	0.0149117	0.812911	-0.0174457	0.824953	GALA II Th2high	477
cg21370522	0.0102146	0.0319621	0.0355427	0.55643	-0.0329861	0.633359	0.0575142	0.472553	0.043004	0.457932	0.130799	0.0271442	0.0188464	0.764301	-0.19125	0.481946	-0.0739599	0.24151	-0.0813863	0.266931	GALA II Th2high	477
cg18721739	-0.000359034	0.646874	0.0543227	0.199088	-0.0371089	0.136745	0.0834744	0.115444	0.0193491	0.524842	-0.0289192	0.348856	-0.0112138	0.625586	-0.205928	0.302596	0.0611849	0.0903803	-0.00748763	0.971289	GALA II Th2high	477
cg10888630	-0.000834266	0.804546	0.056059	0.0123639	-0.0323944	0.0974542	0.00901629	0.936119	0.00630661	0.811033	-0.00806734	0.708629	0.0667542	0.0568005	0.0528427	0.428281	0.0283005	0.180798	-0.00123703	0.89722	GALA II Th2high	477
cg12758082	0.0027522	0.296342	-0.0650475	0.158592	-0.0250717	0.518877	-0.0290144	0.662359	0.0364643	0.441813	0.0279808	0.486669	-0.0152727	0.836741	0.106447	0.629277	0.0476105	0.376023	-0.00183492	0.97947	GALA II Th2high	477
cg21786775	0.00334049	0.431454	-0.00423406	0.967967	-0.083824	0.222089	-0.231661	0.0492528	0.0308272	0.637799	0.121903	0.0921727	-0.0536381	0.583783	0.396966	0.275891	0.15274	0.0743868	0.108388	0.266244	GALA II Th2high	477
cg17030380	-0.000101555	0.808451	0.0849457	0.000483908	-0.0106882	0.454164	0.0378102	0.297201	-0.00264686	0.835876	0.00553943	0.677333	0.0125667	0.857615	-0.145774	0.215067	-0.0113009	0.551586	0.0296822	0.30207	GALA II Th2high	477
cg11432630	0.00668042	0.0294641	0.0177757	0.629659	-0.0398934	0.373407	0.117131	0.0578445	0.0647596	0.122178	0.0137788	0.769747	-0.0877631	0.169638	-0.0680416	0.613741	-0.0167637	0.739156	-0.0180291	0.64094	GALA II Th2high	477
cg05069228	0.0042721	0.0323606	0.0205971	0.478416	0.00615926	0.775186	-0.0288152	0.537696	0.00514218	0.916727	0.0443813	0.132025	0.00491377	0.905973	-0.0549126	0.707466	-0.0285013	0.369002	-0.0304931	0.437339	GALA II Th2high	477
cg10814005	0.00137532	0.448729	-0.0404236	0.2407	-0.0113637	0.638799	-0.0148302	0.761561	0.0542735	0.15399	0.0111484	0.722076	-0.00597717	0.912512	0.016351	0.893396	-0.0367922	0.338789	0.0109246	0.769428	GALA II Th2high	477
cg12450789	-0.0028842	0.549272	0.10787	0.215723	0.014563	0.826917	0.105481	0.0386511	0.00170274	0.974692	-0.0328631	0.350954	0.0708164	0.187238	-0.262928	0.217481	-0.037477	0.251076	0.0598456	0.148127	GALA II Th2high	477
cg15075897	0.000901237	0.212225	0.110897	0.00203013	0.00332023	0.915405	-0.0957251	0.0109183	0.00547625	0.939551	0.0363542	0.16225	0.0147255	0.783744	0.00301471	0.614841	-0.0156226	0.595881	0.0389297	0.141177	GALA II Th2high	477
cg12916632	0.000344099	0.700622	0.203724	3.5459e-07	0.0753749	0.0692525	0.0252164	0.766277	-0.0998221	0.0133403	-0.0911889	0.0171282	0.0512406	0.433782	0.17615	0.229728	-0.0513873	0.271133	-0.00579599	0.844026	GALA II Th2high	477
cg10294853	0.00178788	0.375091	-0.0157776	0.636026	0.00315545	0.934081	-0.0195919	0.690558	0.0276893	0.429479	0.0207513	0.516554	0.00454119	0.923983	0.109993	0.487094	-0.0377334	0.280138	-0.00538384	0.896518	GALA II Th2high	477
cg09322655	0.00593074	0.102309	-0.0374028	0.456092	-0.0178149	0.759785	-0.0569302	0.504743	-0.0258761	0.616551	-0.0204432	0.67525	0.0316174	0.658493	0.266891	0.309087	0.0308003	0.596082	0.0184421	0.785449	GALA II Th2high	477
cg09383389	0.000856868	0.695015	-0.0194847	0.693681	-0.0425437	0.319762	-0.135904	0.055353	0.091612	0.0891051	0.0278405	0.517276	0.0439739	0.500195	0.253743	0.259133	0.0741967	0.140558	0.0102253	0.851319	GALA II Th2high	477
cg22775585	-0.000272889	0.786396	0.0672321	0.0605691	-0.00445522	0.592264	-0.0501388	0.0914864	-0.00178828	0.961632	0.0199999	0.435569	0.0387827	0.194194	0.101839	0.0906256	0.00817874	0.707174	-0.0230341	0.488849	GALA II Th2high	477
cg08348441	-0.000819517	0.701805	0.106359	0.0012801	0.0380498	0.0500481	-0.0311525	0.399819	-0.0281652	0.127489	0.00458067	0.882984	0.0304262	0.279933	-0.0353167	0.994291	-0.0390726	0.0161795	0.0135911	0.443646	GALA II Th2high	477
cg02237172	0.00669511	0.0418823	0.0580022	0.293876	0.0479414	0.427105	0.0446496	0.675519	-0.00538737	0.846796	0.0114122	0.88358	-0.0971662	0.191878	-0.404793	0.173743	-0.041066	0.541569	-0.029688	0.724674	GALA II Th2high	477
cg11237948	0.00598572	0.387631	-0.187369	0.085964	-0.123588	0.238015	0.21555	0.199099	0.191552	0.0883308	0.0735093	0.467988	0.0598907	0.715798	-0.283859	0.595351	0.151797	0.227455	-0.193	0.15358	GALA II Th2high	477
cg07420274	0.000298142	0.970986	-0.104397	0.462254	-0.0789526	0.56616	-0.103805	0.621613	-0.0946671	0.536408	0.116103	0.377034	-0.032153	0.864668	0.52606	0.43256	0.423156	0.00526472	-0.00459265	0.980278	GALA II Th2high	477
cg27508506	0.000219652	0.412662	0.141534	0.000582779	-0.00642514	0.629757	-0.039732	0.26537	-0.00583185	0.67184	-0.00253298	0.907493	0.043903	0.18144	0.0778328	0.210159	-0.0114418	0.586464	-0.0109832	0.73369	GALA II Th2high	477
cg04148640	-0.00117359	0.559465	0.109732	0.0723905	0.0365764	0.228109	-0.0079951	0.815288	-0.039993	0.0717085	-0.0050723	0.851749	0.0255752	0.65525	0.070698	0.220391	-0.00898824	0.662152	0.00443315	0.702579	GALA II Th2high	477
cg19745810	-0.0010314	0.926395	0.133542	0.00158465	0.0349253	0.369963	-0.00389492	0.905857	-0.0661489	0.0213772	-0.0510059	0.03589	0.0625996	0.18306	0.0844764	0.179711	-0.00783637	0.969744	0.0144117	0.508794	GALA II Th2high	477
cg00364907	0.00289725	0.379442	0.0650156	0.342059	-0.0157291	0.667963	0.191805	0.0914614	0.0380187	0.582512	0.121075	0.0968213	-0.059704	0.489564	-0.709349	0.049545	0.0417537	0.53251	-0.0865729	0.337286	GALA II Th2high	477
cg03159127	0.0078722	0.0367936	-0.087876	0.141605	-0.0390889	0.47745	-0.0835458	0.344962	0.0645761	0.341387	0.000974616	0.962282	0.0830255	0.324376	0.614987	0.0360181	0.0340877	0.602318	-0.132735	0.0806032	GALA II Th2high	477
cg14452299	0.00424678	0.145488	-0.0238603	0.615639	0.00758563	0.890438	0.0352423	0.672849	0.045684	0.362844	0.00253554	0.966889	0.0356643	0.585147	-0.283709	0.267864	-0.0690912	0.18352	0.0279111	0.675256	GALA II Th2high	477
cg10198198	0.00132658	0.716054	-0.033332	0.370906	-0.0589794	0.166089	-0.0149622	0.847442	0.0110437	0.816911	0.0273218	0.469734	0.0349977	0.499419	0.267059	0.180474	0.0722777	0.0827509	-0.0408299	0.398109	GALA II Th2high	477
cg14617280	-0.00172347	0.636471	0.157412	5.02643e-05	0.0322354	0.407181	0.000177327	0.960013	-0.0264999	0.473866	0.0265034	0.366401	0.0392602	0.402565	-0.127221	0.587395	-0.0410349	0.156629	0.00869112	0.707784	GALA II Th2high	477
cg20263733	-0.000544275	0.410419	0.144028	0.00373454	0.0733985	0.0291454	0.00307374	0.940055	-0.0528172	0.0795509	0.00285394	0.931522	0.0136497	0.922224	-0.10494	0.753596	-0.045944	0.112567	-0.0127281	0.887637	GALA II Th2high	477
cg18399629	-0.00235255	0.762539	0.151962	0.000165578	0.0200227	0.558863	0.0262823	0.513257	-0.0180343	0.291122	-0.00313901	0.887427	0.00160792	0.768909	-0.157135	0.459401	-0.0136751	0.586025	0.0203404	0.345554	GALA II Th2high	477
cg05156120	0.0090562	0.165799	0.00325237	0.974274	0.192048	0.0708341	-0.204618	0.186547	-0.0142709	0.900568	0.0687312	0.48287	-0.361647	0.0100013	0.0502346	0.889185	-0.0254465	0.840484	0.00345392	0.957215	GALA II Th2high	477
cg15452204	0.020354	0.0113438	0.00399633	0.942773	0.11697	0.341474	-0.390898	0.0321106	-0.113349	0.342673	0.0500998	0.67791	-0.395611	0.0142889	0.645478	0.26165	0.0706011	0.564377	0.162932	0.267243	GALA II Th2high	477
cg22221575	-0.00246293	0.471342	0.0740459	0.106121	-0.0359841	0.322307	0.0738209	0.250995	-0.0471657	0.339791	-0.0172708	0.713019	0.0293709	0.654733	-0.15647	0.473271	0.0727367	0.156013	0.114932	0.0248089	GALA II Th2high	477
cg19854901	0.0187653	0.0977999	-0.141651	0.38615	-0.0641831	0.644401	-0.367492	0.185793	0.103981	0.519299	-0.076632	0.675703	0.171774	0.483711	1.34237	0.0943643	0.0760216	0.734158	-0.0897284	0.638252	GALA II Th2high	477
cg25532677	-0.00255938	0.413893	0.0213039	0.509103	0.0135846	0.503943	-0.0326617	0.473247	-0.0542681	0.0461186	0.0274355	0.305782	0.0408202	0.207971	-0.0537828	0.614516	0.0136201	0.465839	0.00447283	0.875759	SAGE II Th2high	341
cg17059181	0.00253894	0.2218	0.0591374	0.132013	-0.0144083	0.482666	0.00619723	0.976707	-0.0250464	0.296615	0.000929139	0.971889	0.0486767	0.102502	0.00973989	0.976278	-0.012154	0.414106	-0.014299	0.553367	SAGE II Th2high	341
cg24718015	0.00498077	0.72984	0.0640375	0.839859	-0.0292591	0.671157	0.179204	0.268603	-0.183616	0.13358	0.103493	0.334296	0.186984	0.14992	-0.691302	0.18213	-0.0617458	0.36838	-0.00804917	0.922755	SAGE II Th2high	341
cg22158248	0.00108361	0.775726	-0.0177143	0.874615	-0.00833606	0.888929	-0.00762236	0.906206	0.0555114	0.4595	-0.00624585	0.904791	0.0238782	0.722984	0.108138	0.70819	-0.0634197	0.127508	-0.0771919	0.266382	SAGE II Th2high	341
cg24005645	-0.0294659	0.199264	0.961494	0.00343422	-0.111153	0.524522	0.0767021	0.959027	-0.211615	0.263228	0.450379	0.0226618	-0.297893	0.285359	0.113652	0.907229	0.200852	0.203844	-0.42294	0.0842829	SAGE II Th2high	341
cg24652919	-0.00913083	0.0153662	-0.127423	0.0657043	-0.0191325	0.525505	-0.024978	0.500163	0.087543	0.0495116	0.015033	0.613014	-0.000147	0.871233	-0.0681105	0.753139	-0.0146604	0.426926	0.0290662	0.459721	SAGE II Th2high	341
cg26666090	-0.00160505	0.886546	0.0195611	0.494354	0.00414895	0.953588	0.0925117	0.107156	-0.0150238	0.477495	-0.0100597	0.708232	0.00459493	0.805429	-0.253998	0.0914557	-0.00342567	0.771568	-0.0338601	0.27675	SAGE II Th2high	341
cg03116238	0.00400014	0.31787	-0.0134993	0.621801	0.0320906	0.121495	0.0586973	0.214293	-0.0394455	0.277128	-0.0161669	0.571893	-0.0223164	0.462599	-0.303312	0.0282462	-0.00508957	0.867612	0.0295916	0.316972	SAGE II Th2high	341
cg26925253	0.00404454	0.370901	0.0187794	0.788397	-0.000385177	0.98106	0.227717	0.00510001	-0.0335908	0.487083	0.0312379	0.4961	-0.0988681	0.0978358	-0.291582	0.194742	-0.00554098	0.836244	-0.0860336	0.0777908	SAGE II Th2high	341
cg19618279	-0.00985472	0.135034	-0.137013	0.167489	-0.00231912	0.996128	-0.0476017	0.39699	0.0872023	0.201783	-0.0960114	0.0169123	0.0535099	0.253317	0.0266758	0.753293	-0.0524604	0.0514596	0.0557952	0.277067	SAGE II Th2high	341
cg17037355	0.0151923	0.228233	0.416212	0.0244991	-0.0472978	0.60567	-0.20954	0.281054	0.0683448	0.44362	0.132713	0.157479	-0.109174	0.337478	-0.380287	0.398104	-0.0661597	0.340253	-0.00321952	0.980445	SAGE II Th2high	341
cg09528449	-0.00483953	0.51078	0.0888974	0.410557	0.0408246	0.438385	-0.00345041	0.985013	-0.01828	0.732611	0.0974886	0.168864	-0.127582	0.136569	0.0958123	0.808467	0.0047222	0.883532	-0.0802009	0.276806	SAGE II Th2high	341
cg15582657	0.00104952	0.789854	0.0277928	0.725564	0.0398912	0.318551	0.0594829	0.578259	-0.0833692	0.155329	0.0624898	0.241349	0.0201848	0.757087	-0.0746009	0.791142	-0.0290378	0.404023	-0.0783409	0.174723	SAGE II Th2high	341
cg05877727	0.000980256	0.848495	-0.0219798	0.567886	0.00387437	0.899737	-0.00955476	0.877684	-0.0161556	0.674119	-0.0376156	0.163812	0.0118775	0.76385	-0.162647	0.190891	0.00436609	0.726428	0.00365371	0.817229	SAGE II Th2high	341
cg05836765	-0.0155675	0.0826907	-0.246893	0.157586	0.180525	0.0081628	0.0905991	0.595146	-0.207657	0.0231179	-0.188277	0.0324834	0.187722	0.0839667	-0.477781	0.240016	0.00553836	0.997135	-0.0277781	0.79804	SAGE II Th2high	341
cg12303909	-0.00355512	0.359506	-0.020345	0.499092	0.000164818	0.782792	-0.0245353	0.417098	-0.0158936	0.334272	0.0322905	0.256849	0.0220063	0.326255	-0.0546902	0.651771	-0.00835066	0.448572	-0.000966835	0.958893	SAGE II Th2high	341
cg08708644	-0.00114162	0.735139	0.0276722	0.498801	-0.0457225	0.0331593	-0.0839279	0.0767794	0.041004	0.266875	-0.00652603	0.819565	0.0333463	0.336699	0.139614	0.299501	0.00982508	0.593161	0.017606	0.541515	SAGE II Th2high	341
cg00460800	-0.00225526	0.139622	0.031844	0.347413	0.00919728	0.469813	0.0246929	0.384455	-0.00895944	0.71344	-0.00726057	0.693093	-0.0637193	0.00130353	-0.0417899	0.602127	-0.000645881	0.968429	0.016189	0.325881	SAGE II Th2high	341
cg15948324	-0.0176681	0.273869	-0.113548	0.688329	0.261823	0.0408288	0.0186481	0.945546	-0.0412501	0.811879	-0.134428	0.408102	-0.0411907	0.830763	-1.28395	0.101117	-0.0831153	0.413195	-0.0158073	0.933745	SAGE II Th2high	341
cg24346519	-0.00323869	0.282854	-0.0594424	0.273517	0.00713089	0.792046	0.0636454	0.264037	-0.0152071	0.711443	-0.0373652	0.261327	0.0197666	0.671796	0.329207	0.0464815	-0.0292306	0.176362	-0.0131754	0.748689	SAGE II Th2high	341
cg24654266	0.00565976	0.681383	0.659609	0.0102637	-0.258934	0.0275132	-0.083506	0.759356	-0.117078	0.467284	0.179082	0.257994	-0.265383	0.176179	-0.0758022	0.926097	0.192913	0.0469592	0.116684	0.501743	SAGE II Th2high	341
cg27215832	-0.00851544	0.170916	-0.0282913	0.971021	-0.0184271	0.45062	-0.023656	0.474373	0.0181127	0.92914	0.0167503	0.688302	-0.0338986	0.573087	0.0816127	0.509512	0.0186961	0.558596	0.0148183	0.732745	SAGE II Th2high	341
cg03576469	-0.00257985	0.489891	0.0771416	0.565853	0.043341	0.300106	0.0666794	0.461488	-0.0869216	0.202569	-0.0503933	0.381097	0.0273161	0.837688	-0.30086	0.261313	-0.0369665	0.335941	0.0399389	0.41003	SAGE II Th2high	341
cg08890611	0.00444108	0.0917707	0.0301704	0.524177	0.0266318	0.199319	0.0412825	0.377868	-0.0307217	0.329644	-0.00836932	0.74988	0.0497423	0.170398	-0.294329	0.0222003	-0.0248334	0.165798	-0.0778019	0.00871313	SAGE II Th2high	341
cg12736003	-0.00339928	0.113679	-0.0237896	0.558466	0.0107828	0.577993	0.057044	0.153956	0.0180198	0.457627	0.00122591	0.978374	0.0407075	0.182622	-0.226084	0.0491768	-0.000457411	0.99626	-0.0429633	0.0955512	SAGE II Th2high	341
cg07054208	0.011349	0.416376	0.0380643	0.779159	-0.307196	0.0124763	-0.0863603	0.726593	0.159991	0.42852	-0.318052	0.044755	0.336414	0.0707203	0.924866	0.231264	0.101445	0.348887	0.00925711	0.953821	SAGE II Th2high	341
cg19916543	-0.000445853	0.496424	-0.00844615	0.976728	0.0230991	0.300563	0.00311351	0.728445	-0.0448746	0.0517951	-0.0959096	0.0015256	-0.057643	0.196438	0.446514	0.000790688	-0.00924848	0.482872	0.00564747	0.896624	SAGE II Th2high	341
cg00141783	-0.00528242	0.0595203	-0.0698458	0.153018	0.00984184	0.689003	0.029906	0.583112	-0.0295316	0.430751	0.0217702	0.496623	-0.018344	0.62368	0.177667	0.237057	0.00566636	0.730904	-0.0340203	0.318055	SAGE II Th2high	341
cg19138011	-0.0017741	0.899752	-0.0852443	0.218876	0.0175471	0.64784	-0.036884	0.366392	-0.00964733	0.64954	-0.0361161	0.245222	0.0213379	0.481881	0.183335	0.160343	0.0138005	0.566959	-0.0226728	0.495582	SAGE II Th2high	341
cg20439101	0.00618239	0.0439959	0.0765247	0.186095	-0.0343877	0.217274	-0.011903	0.898102	-0.00877126	0.814796	-0.0197881	0.473929	0.030168	0.431471	0.205081	0.173759	-0.0204202	0.263434	-0.0523611	0.0840241	SAGE II Th2high	341
cg07035137	0.00273515	0.806453	0.266539	0.110894	-0.0787021	0.287516	-0.155213	0.372601	0.0331839	0.714121	0.0269238	0.783056	0.109121	0.431207	0.51737	0.274323	-0.0014092	0.993949	-0.0349332	0.728531	SAGE II Th2high	341
cg00840694	-0.0152655	0.0507119	-0.246947	0.0702	0.0123257	0.793193	0.0469339	0.71882	0.17979	0.05419	0.070344	0.463459	0.00868245	0.976793	0.084625	0.861849	0.00519149	0.837837	-0.0658793	0.569924	SAGE II Th2high	341
cg14254918	0.00223263	0.321578	-0.0317551	0.393092	0.00530073	0.797947	-0.0119893	0.774433	-0.0128866	0.636358	-0.0235974	0.340114	-0.000525688	0.965247	0.0175204	0.798356	0.00553109	0.676364	0.0193053	0.438037	SAGE II Th2high	341
cg23051299	0.00101873	0.636182	0.184878	0.193552	-0.0661671	0.350711	-0.44388	0.00862905	0.0462436	0.810689	0.0830038	0.399699	-0.080934	0.588071	0.292087	0.488927	0.0595493	0.426889	0.197591	0.0894636	SAGE II Th2high	341
cg14716501	-0.00949021	0.13107	0.0822082	0.0870027	0.0033079	0.795389	0.112266	0.230207	-0.0398566	0.203339	-0.0554018	0.231333	-0.145344	0.00803579	0.287026	0.10918	0.0366509	0.185642	-0.0018549	0.926059	SAGE II Th2high	341
cg20602359	0.00933282	0.178216	0.231303	0.0902156	-0.0417082	0.528596	0.164588	0.280241	-0.0779867	0.317578	-0.0709125	0.386233	-0.106635	0.282541	0.0255363	0.923498	-0.0039679	0.928586	0.0126546	0.825541	SAGE II Th2high	341
cg17619348	0.00586218	0.0623119	0.0506566	0.373015	0.00693321	0.799961	-0.0419971	0.516344	-0.0256664	0.468445	-0.0245688	0.534248	0.0520177	0.271173	0.0900533	0.612204	-0.0259231	0.242259	-0.0554478	0.124158	SAGE II Th2high	341
cg15879907	-0.000728682	0.883087	-0.0840351	0.410896	0.0587176	0.096286	-0.0276189	0.645802	0.0104023	0.989554	0.0380464	0.387388	0.0873371	0.103958	-0.0727986	0.774758	-0.0538449	0.0633705	-0.0534388	0.28169	SAGE II Th2high	341
cg12736613	-0.0064427	0.679538	0.0511437	0.100685	0.0386049	0.178483	0.121627	0.134223	-0.0234437	0.252544	-0.0781669	0.0117367	-0.0371682	0.383351	-0.313548	0.0497772	0.0187598	0.70994	0.0465079	0.241865	SAGE II Th2high	341
cg01828742	0.0189034	0.289143	0.307327	0.294355	-0.101747	0.356013	-0.422347	0.139367	0.00971861	0.874112	-0.0242254	0.923719	0.536556	0.00160946	-0.389647	0.562688	-0.0478429	0.700059	-0.154426	0.374113	SAGE II Th2high	341
cg18182820	-0.00560516	0.355833	0.0623663	0.246233	0.0246669	0.137507	0.0803284	0.245144	-0.0275127	0.0747576	-0.0241434	0.461196	-0.00178286	0.716661	-0.243565	0.0989542	0.0141718	0.54094	0.020631	0.647794	SAGE II Th2high	341
cg04666848	-0.000718636	0.760403	0.0560661	0.0299477	-0.00401228	0.615561	-0.0119374	0.563923	0.00946589	0.808829	-0.0408448	0.033951	0.00157075	0.865865	0.013754	0.854002	-0.00383684	0.597697	0.0121468	0.638388	SAGE II Th2high	341
cg27137368	-0.00160805	0.398041	-0.0344824	0.158964	-0.00356335	0.761913	0.0333343	0.321883	0.035757	0.0570272	0.0232843	0.187349	-0.0459458	0.0289036	-0.0541987	0.660883	0.00870226	0.377375	0.018654	0.342983	SAGE II Th2high	341
cg07066019	-0.00854671	0.348186	-0.0637456	0.666754	-0.000353125	0.798189	0.0402147	0.955957	-0.0719443	0.0744196	0.0260394	0.764895	-0.000870274	0.733962	0.505038	0.0335236	0.00937757	0.962569	-0.00899591	0.787435	SAGE II Th2high	341
cg20818756	-0.0123689	0.0324621	0.115346	0.174156	-0.00657156	0.767729	0.0407822	0.770613	0.0491589	0.898662	0.0201509	0.561912	-0.0375152	0.999026	-0.119865	0.677025	0.0314789	0.333383	0.0278498	0.481503	SAGE II Th2high	341
cg12749467	-0.0338527	0.000998254	-0.331068	0.0398192	0.148983	0.0341432	0.0328603	0.886068	-0.14832	0.168331	0.0442182	0.615401	0.0652132	0.56325	0.805495	0.0799477	0.103942	0.0899595	-0.047492	0.673506	SAGE II Th2high	341
cg09612920	-0.00336525	0.215076	0.0392487	0.0973613	-0.0237057	0.109384	0.0193125	0.779929	0.0302782	0.328894	0.0381047	0.0534706	0.0236926	0.280462	0.0421531	0.479149	0.00291496	0.90895	-0.0497782	0.0189393	SAGE II Th2high	341
cg21919719	0.025541	0.0255684	0.120091	0.42985	-0.0943975	0.294491	-0.137604	0.445217	-0.129118	0.262969	-0.100627	0.405579	0.0970111	0.442365	1.35206	0.0269455	0.0336103	0.804061	-0.232425	0.0908368	SAGE II Th2high	341
cg17883142	-0.00182469	0.456179	0.0471677	0.0366845	-0.0127289	0.427741	0.0583669	0.115163	0.0420527	0.0967594	-0.00755078	0.654075	-0.0262114	0.665232	-0.154322	0.0655103	0.00045529	0.782268	0.00781922	0.796181	SAGE II Th2high	341
cg18254848	-0.00314838	0.875959	0.0623368	0.00989012	0.00711451	0.379866	0.0385429	0.765898	-0.00586215	0.119257	-0.00974402	0.599104	-0.0308073	0.479994	-0.104891	0.489351	0.0137526	0.538353	0.0198418	0.461838	SAGE II Th2high	341
cg20576328	0.0024645	0.763922	-0.0544251	0.647853	-0.0567828	0.299761	-0.0430263	0.745009	0.100809	0.230871	0.139984	0.04506	-0.162675	0.0648928	0.349901	0.328464	0.120289	0.0126492	-0.0953369	0.217056	SAGE II Th2high	341
cg26724455	-0.00467279	0.591197	0.0862113	0.0164958	-0.00420022	0.696049	0.130475	0.0134755	0.0359719	0.628806	-0.0151053	0.512106	0.00292517	0.541227	-0.20113	0.0218836	-0.00481004	0.292879	-0.0426665	0.051343	SAGE II Th2high	341
cg24710309	-0.0109769	0.306351	-0.296209	0.0796891	0.00705169	0.92637	-0.331157	0.069586	0.143501	0.193687	0.0386536	0.6939	-0.00771717	0.948912	0.00629894	0.990625	0.0715149	0.26211	0.19082	0.0732726	SAGE II Th2high	341
cg10051213	-0.00747077	0.00560869	0.0821446	0.00204596	0.0246378	0.0661446	0.0912928	0.0302937	-0.00334878	0.456839	0.029917	0.157878	0.0192651	0.290916	-0.156528	0.162409	0.0109454	0.573102	-0.0803311	8.87465e-05	SAGE II Th2high	341
cg17256681	-0.00289692	0.149342	0.00378952	0.888688	-0.00815684	0.576887	0.0622388	0.0919218	0.00918155	0.828825	-0.00373867	0.978764	-0.0326803	0.20254	0.0664862	0.474307	0.0135469	0.240544	0.0127369	0.437697	SAGE II Th2high	341
cg14184646	-0.00226983	0.532016	0.0422465	0.244134	0.0252448	0.214392	0.0595226	0.4014	-0.00331321	0.390398	-0.0222322	0.432861	-0.0202391	0.800065	-0.0795948	0.940443	-0.00076883	0.682656	-0.00726888	0.454289	SAGE II Th2high	341
cg13344855	0.00193584	0.618323	0.00714329	0.921635	-0.0151641	0.398462	-0.0559226	0.319325	0.0598428	0.0162099	-0.0166111	0.493538	0.0499263	0.297635	0.131548	0.320604	-0.0282688	0.13138	-0.0256987	0.39565	SAGE II Th2high	341
cg01901579	-0.0058042	0.749653	0.145612	0.00160401	0.013487	0.77609	-0.00603491	0.577983	0.0358114	0.921487	-0.0586874	0.0887707	-0.0272308	0.875452	-0.176896	0.450904	0.0150782	0.998153	-0.00380847	0.650875	SAGE II Th2high	341
cg02222982	0.00260081	0.985315	0.0196806	0.898807	-0.0511187	0.350587	-0.24669	0.112828	0.0980972	0.18687	0.033794	0.657631	0.0669844	0.553436	0.224803	0.517378	-0.00767569	0.995442	0.0323501	0.661793	SAGE II Th2high	341
cg11841710	-0.00397213	0.969391	0.111892	0.00417964	0.0112993	0.202942	0.0820514	0.227678	-0.00331567	0.147368	0.0259671	0.260268	-0.0349353	0.842873	-0.391483	0.000583701	0.0080037	0.855471	0.00698016	0.785745	SAGE II Th2high	341
cg14769121	0.000129946	0.247843	0.017539	0.181663	-0.00660705	0.741179	0.00350216	0.582793	0.0105307	0.629514	-0.075088	0.00628799	-0.0210646	0.962596	0.265355	0.0411501	0.000674839	0.71093	0.0515618	0.146425	SAGE II Th2high	341
cg19689370	-0.00142153	0.509631	0.0435596	0.322574	0.00554988	0.757128	-0.00356378	0.941638	-0.0103456	0.725675	0.0188463	0.41477	-0.00329389	0.88896	-0.0301958	0.788053	0.00388304	0.785468	-0.0186865	0.483109	SAGE II Th2high	341
cg26396815	-0.00265084	0.869573	0.0436318	0.681207	0.0143121	0.142723	0.0124587	0.698141	-0.00433712	0.256044	-0.0278145	0.250487	0.0178088	0.183272	0.0234854	0.759735	-0.00774556	0.335351	0.0108239	0.685656	SAGE II Th2high	341
cg22717723	-0.00152457	0.520731	0.101142	0.000104004	-0.0385854	0.00438186	0.0143778	0.896337	0.0466602	0.114943	0.0334744	0.101087	-0.0502808	0.0653307	0.000297631	0.913889	0.0165202	0.398827	-0.00357549	0.766246	SAGE II Th2high	341
cg08118241	-0.00192047	0.925377	-0.288163	0.0418048	0.023343	0.613727	0.0299176	0.857178	0.0253848	0.932465	-0.0201875	0.782465	0.109308	0.19843	-0.278094	0.471608	-0.0350567	0.416377	0.137168	0.138212	SAGE II Th2high	341
cg01532010	-0.00214618	0.626911	0.114053	0.203196	-0.00810764	0.827571	0.00101638	0.971699	0.0352991	0.504233	0.00921197	0.846796	0.0260975	0.653428	-0.0898217	0.719554	-0.0388566	0.245764	-0.0736878	0.178557	SAGE II Th2high	341
cg21370522	0.0104106	0.171367	-0.0721573	0.322448	-0.00746263	0.915056	0.0291477	0.645143	-0.095719	0.161143	0.12999	0.0268375	0.0381251	0.741483	0.181788	0.573	0.0706294	0.0340564	-0.112731	0.0616752	SAGE II Th2high	341
cg18721739	-0.000334854	0.431226	-0.0273602	0.0881865	-0.0178792	0.986068	0.0499403	0.675644	0.0330426	0.818643	-0.013891	0.630909	-0.00875381	0.502222	-0.0767438	0.469053	0.00145943	0.710555	0.0157577	0.681793	SAGE II Th2high	341
cg10888630	-0.00246308	0.759392	0.00608502	0.933858	0.00828182	0.241524	0.0354081	0.609131	0.0049251	0.556389	0.00494391	0.850315	0.0121363	0.23799	-0.156648	0.0902043	0.00416941	0.944492	-0.0216135	0.167296	SAGE II Th2high	341
cg12758082	-0.00184739	0.778084	0.0256276	0.353678	0.0454862	0.146905	0.0117922	0.996246	-0.0329094	0.187082	-0.00178565	0.987492	-0.0452044	0.438558	0.0214272	0.792078	0.00483546	0.960652	0.000375992	0.79533	SAGE II Th2high	341
cg21786775	-0.00549983	0.766837	-0.0509439	0.951028	-0.0492635	0.531829	-0.00532095	0.974233	0.115854	0.310109	0.0275399	0.741314	0.0779941	0.452263	0.473787	0.410594	0.0187696	0.827862	-0.191244	0.0226781	SAGE II Th2high	341
cg17030380	-0.00484487	0.0468197	0.037029	0.117695	-0.014845	0.457065	0.0299244	0.605757	0.0178035	0.817566	-0.0112533	0.575321	-0.0011299	0.602786	0.0832124	0.469435	0.0316372	0.0437642	-0.020977	0.235914	SAGE II Th2high	341
cg11432630	0.00738868	0.0692281	0.0108069	0.950987	0.0477833	0.0940603	0.00758525	0.879476	-0.102634	0.0196563	0.0394737	0.272078	0.00219412	0.985791	0.190344	0.311954	0.0186301	0.422063	-0.0653181	0.109908	SAGE II Th2high	341
cg05069228	-0.00300018	0.263441	0.0384269	0.370569	-0.0143758	0.474024	-0.047332	0.304222	0.0450708	0.125061	0.0108843	0.658674	0.00968622	0.781627	0.130324	0.303608	-0.0205214	0.214659	-0.0032858	0.892707	SAGE II Th2high	341
cg10814005	0.00211848	0.74501	-0.0750639	0.162819	0.000475093	0.921019	0.0522882	0.340144	-0.0213547	0.837648	-0.00666793	0.818743	-0.053225	0.241086	0.197072	0.318257	0.0355941	0.141499	0.0404273	0.365311	SAGE II Th2high	341
cg12450789	-0.00567332	0.187648	0.107948	0.00514472	-0.00518233	0.970391	0.147778	0.00867357	0.0263526	0.838306	0.00424834	0.990563	-0.0176232	0.677873	-0.32951	0.0168621	-0.0122203	0.411763	-0.0227367	0.445948	SAGE II Th2high	341
cg15075897	-0.00300948	0.171647	0.0260879	0.498833	-0.00258344	0.790379	0.0461944	0.386942	0.0387171	0.219627	-0.0357234	0.232729	-0.0191006	0.752282	0.00197667	0.890628	0.00150353	0.936712	0.0162172	0.781087	SAGE II Th2high	341
cg12916632	-0.00311893	0.549552	0.0554251	0.81069	0.0390951	0.10805	0.0696291	0.837259	-0.0843238	0.00298756	-0.0386412	0.324854	-0.0348655	0.96877	0.330198	0.0331287	0.0338339	0.271235	-0.000586046	0.990623	SAGE II Th2high	341
cg10294853	0.00365208	0.242802	0.015807	0.838728	0.0189079	0.429831	-0.0102014	0.827857	-0.00132605	0.919043	0.008937	0.762196	-0.00235076	0.967126	-0.10942	0.466853	-0.043353	0.0135674	0.0285236	0.345575	SAGE II Th2high	341
cg09322655	-0.00659254	0.328862	-0.120928	0.265998	0.0335208	0.358995	0.0297611	0.850898	0.0217632	0.921634	0.0562986	0.305043	-0.0180709	0.965905	-0.0876805	0.67497	-0.0266507	0.339925	0.0500084	0.490141	SAGE II Th2high	341
cg09383389	-0.00448548	0.280121	-0.106565	0.150517	0.0229218	0.513392	-0.183835	0.0306667	0.0105165	0.768321	0.0755755	0.0958439	0.0906391	0.106453	0.229	0.333373	-0.0222798	0.457686	1.74811e-05	0.986646	SAGE II Th2high	341
cg22775585	-0.00270016	0.665247	-0.0486134	0.502834	0.0336588	0.0129805	-0.0456999	0.0427863	-0.0256899	0.0190547	-0.0162536	0.312596	0.0478067	0.012099	0.229756	0.00269884	-0.0109781	0.256314	-0.00126555	0.922269	SAGE II Th2high	341
cg08348441	-0.00149903	0.93867	0.0606898	0.0727513	-0.00585314	0.870679	0.0415866	0.279869	0.0114785	0.848886	-0.00824375	0.480317	-0.0253798	0.460724	-0.0745446	0.298548	0.0100593	0.403734	-0.00860432	0.485971	SAGE II Th2high	341
cg02237172	-0.00217835	0.521238	-0.172738	0.0227583	-0.0134229	0.725754	0.0951107	0.250548	-0.0222973	0.818614	-0.114489	0.0138094	0.0418965	0.494235	0.329215	0.2139	0.0407933	0.190567	0.0143543	0.746905	SAGE II Th2high	341
cg11237948	-0.0123757	0.351518	-0.13095	0.571748	-0.0290539	0.775514	0.268305	0.238145	0.262274	0.067683	-0.179891	0.162083	0.204411	0.234704	-1.10014	0.0853541	-0.169157	0.0449012	0.00464396	0.982192	SAGE II Th2high	341
cg07420274	0.0243635	0.0530529	-0.0113352	0.982087	-0.0317423	0.73823	-0.184819	0.445111	-0.173414	0.241011	-0.00887241	0.951771	-0.0763509	0.696825	1.25326	0.0628936	0.0419241	0.656518	0.110765	0.472375	SAGE II Th2high	341
cg27508506	-0.00335852	0.251566	0.116753	0.000151618	0.0129698	0.512769	0.0212879	0.684853	-0.00638712	0.627117	0.0229202	0.229572	-0.010497	0.694188	0.00763895	0.995417	-0.00748834	0.400492	-0.0221819	0.266701	SAGE II Th2high	341
cg04148640	-0.000632264	0.877577	0.105358	0.00211926	-0.00686336	0.756579	0.0679335	0.116844	0.029182	0.402555	-0.021099	0.298478	-0.0221884	0.456691	-0.179519	0.121631	-0.00693755	0.55119	-0.0134725	0.582458	SAGE II Th2high	341
cg19745810	-0.00192582	0.785039	0.108874	0.000455954	0.00677293	0.433633	0.0225432	0.957392	-0.00835159	0.211145	0.0168293	0.49971	-0.0170941	0.687238	-0.183247	0.0857145	0.00432032	0.832976	0.00592477	0.938507	SAGE II Th2high	341
cg00364907	0.0144491	0.0601077	0.0964477	0.555545	0.0544921	0.320854	0.0694969	0.593409	-0.0835186	0.368883	-0.0786928	0.223465	-0.00739264	0.949946	0.18614	0.532221	-0.040325	0.416084	-0.109915	0.196154	SAGE II Th2high	341
cg03159127	0.00877391	0.213657	-0.0173882	0.611437	-0.0205226	0.549165	-0.0150245	0.943944	-0.051849	0.548624	-0.117807	0.0424098	0.0679275	0.429623	0.380623	0.140119	-0.00250997	0.923586	-0.0133057	0.900681	SAGE II Th2high	341
cg14452299	0.00603149	0.11182	0.0151072	0.698682	0.0114435	0.678796	-0.0450167	0.484038	0.010244	0.978193	-0.0488131	0.21851	-0.032792	0.590496	-0.139252	0.547514	0.0015364	0.988456	0.02511	0.587209	SAGE II Th2high	341
cg10198198	0.00375435	0.315296	0.0618826	0.356245	-0.0143051	0.66528	-0.00245152	0.936936	-0.035554	0.393157	-0.013825	0.765427	0.0379071	0.450437	0.266271	0.191927	-0.0113765	0.638187	-0.0136878	0.756138	SAGE II Th2high	341
cg14617280	-0.00110621	0.248848	0.0984761	0.032823	0.0140617	0.1383	0.107176	0.0744501	0.0126101	0.339401	-0.0287532	0.267029	-0.0466342	0.419406	-0.172104	0.177785	-0.00577792	0.388119	-0.0236196	0.235959	SAGE II Th2high	341
cg20263733	-0.00498617	0.241672	0.120078	0.00190207	-0.0090161	0.584964	0.159656	0.00219553	0.0177348	0.869686	-0.0151348	0.561683	0.000826943	0.783028	-0.269701	0.0518011	0.00567811	0.888953	-0.0396423	0.147835	SAGE II Th2high	341
cg18399629	-0.00500873	0.128684	0.0868894	0.397182	-0.00845616	0.714902	0.125216	0.00568531	0.00356769	0.492379	-0.0286416	0.199291	0.0185749	0.103959	-0.105725	0.294506	0.00660574	0.940629	-0.0314509	0.097064	SAGE II Th2high	341
cg05156120	-0.0149411	0.215325	-0.564005	0.00758182	0.10256	0.332677	0.307023	0.200026	0.146416	0.250524	-0.217487	0.0950989	-0.1283	0.485822	-0.80564	0.319412	0.168402	0.0463748	0.0580106	0.641569	SAGE II Th2high	341
cg15452204	-0.00143278	0.832559	-0.136888	0.402078	0.0399306	0.599735	-0.124346	0.50262	-0.193859	0.0855154	0.121323	0.227519	0.289988	0.0189974	0.664043	0.182992	-0.0222203	0.740908	0.0231743	0.82132	SAGE II Th2high	341
cg22221575	-0.00404497	0.61035	0.0501851	0.255869	-0.00162842	0.991798	-0.028865	0.559297	0.0210039	0.807443	0.0445618	0.30345	-0.0237518	0.61612	-0.216129	0.261309	0.0242344	0.485283	0.00159405	0.984405	SAGE II Th2high	341
cg19854901	0.0194513	0.259351	-0.43671	0.0873677	-0.0970829	0.402362	-0.381888	0.189467	0.153336	0.344925	-0.404458	0.0132851	0.489932	0.00944529	1.18639	0.124631	-0.116223	0.266101	0.0337522	0.80467	SAGE II Th2high	341

## Sheet: Table S9 - T100 PACA DMR T2Low
CpG	Neu.paca.score_effect	Neu.paca.score_pval	Eos.paca.score_effect	Eos.paca.score_pval	CD4Tnv.paca.score_effect	CD4Tnv.paca.score_pval	CD4Tmem.paca.score_effect	CD4Tmem.paca.score_pval	CD8Tnv.paca.score_effect	CD8Tnv.paca.score_pval	CD8Tmem.paca.score_effect	CD8Tmem.paca.score_pval	Mono.paca.score_effect	Mono.paca.score_pval	Bmem.paca.score_effect	Bmem.paca.score_pval	Bnv.paca.score_effect	Bnv.paca.score_pval	NK.paca.score_effect	NK.paca.score_pval	Study	N
cg25532677	-0.00655588	0.0261435	-0.291068	0.960794	0.0234861	0.769721	0.0543306	0.543728	-0.019684	0.774206	0.013837	0.891533	-0.0209104	0.730112	0.159348	0.51613	-0.0151011	0.862302	0.049017	0.421879	COMBINED (GALAII+SAGEII) Th2low	211
cg17059181	0.00104191	0.525809	0.631422	0.925561	-0.0521625	0.147932	-0.0452239	0.551729	0.00488527	0.859208	0.0394638	0.554619	-0.0840869	0.144297	0.181616	0.455668	0.0142233	0.720308	0.00510286	0.973096	COMBINED (GALAII+SAGEII) Th2low	211
cg24718015	-0.00850108	0.403067	-7.1361	0.326762	-0.12859	0.319828	-0.804392	0.00260975	0.143912	0.401621	-0.068197	0.700915	0.230187	0.27093	1.40969	0.0936399	0.0215353	0.917118	0.217591	0.290902	COMBINED (GALAII+SAGEII) Th2low	211
cg22158248	-0.00277021	0.77494	1.78287	0.612403	0.0634373	0.548375	-0.409414	0.0262425	-0.134969	0.285026	0.184731	0.200948	0.0815841	0.835605	0.621312	0.326042	0.00162699	0.916918	-0.0688348	0.644046	COMBINED (GALAII+SAGEII) Th2low	211
cg24005645	-0.0230198	0.44406	-28.5802	0.124257	-0.21576	0.443653	-0.694586	0.317015	-0.0425523	0.998764	0.394228	0.569059	1.48227	0.0133114	1.16744	0.540874	0.355167	0.404041	-1.36762	0.0177871	COMBINED (GALAII+SAGEII) Th2low	211
cg24652919	-0.00749584	0.0503793	-1.64078	0.583873	0.0312007	0.638413	-0.0139448	0.86001	0.0494393	0.452068	-0.0711579	0.342414	0.0493288	0.529052	0.210829	0.543758	0.00586887	0.901434	-0.0320976	0.679948	COMBINED (GALAII+SAGEII) Th2low	211
cg26666090	-0.00230524	0.511355	-0.573913	0.75631	-0.113474	0.0066819	0.0440973	0.606927	0.065369	0.210222	-0.0210814	0.693465	0.0623786	0.340961	0.0889834	0.744966	0.0355526	0.483725	0.0575461	0.416567	COMBINED (GALAII+SAGEII) Th2low	211
cg03116238	0.00231443	0.757458	3.51495	0.159147	-0.0536876	0.523835	0.0403464	0.653731	-0.0153582	0.661143	0.0239354	0.505403	0.00943219	0.820418	-0.035899	0.774587	-0.0474176	0.377789	-0.0153774	0.80991	COMBINED (GALAII+SAGEII) Th2low	211
cg26925253	-0.0102355	0.0334442	-6.08977	0.130634	0.0207583	0.765525	-0.143839	0.308261	0.0203599	0.813755	0.150159	0.133198	0.0342619	0.743213	-1.11169	0.0181366	0.0173198	0.850398	0.0075322	0.939727	COMBINED (GALAII+SAGEII) Th2low	211
cg19618279	-0.00751101	0.551516	-2.49259	0.802618	0.0536672	0.943677	-0.0258907	0.595125	-0.0597719	0.991923	-0.129098	0.21049	0.181961	0.132317	0.694069	0.270248	0.0342171	0.700571	-0.172344	0.124864	COMBINED (GALAII+SAGEII) Th2low	211
cg17037355	-0.0201361	0.138025	14.9136	0.166433	0.0552383	0.752678	0.269472	0.436939	-0.289126	0.262339	-0.331958	0.200221	-0.292422	0.315036	1.76789	0.141095	0.322809	0.169409	-0.227463	0.434093	COMBINED (GALAII+SAGEII) Th2low	211
cg09528449	-0.00103989	0.875687	-8.59749	0.152681	-0.0219828	0.847552	0.0158114	0.935045	-0.089633	0.523706	0.321004	0.0406245	-0.0215069	0.886716	-1.29751	0.0651638	0.112252	0.403774	-0.277493	0.103258	COMBINED (GALAII+SAGEII) Th2low	211
cg15582657	-0.0160386	0.0212941	-9.00633	0.12365	-0.0173983	0.975397	-0.349189	0.12645	-0.158089	0.200701	0.077726	0.579153	-0.098482	0.537695	1.3791	0.0439785	0.176363	0.178835	0.142357	0.383323	COMBINED (GALAII+SAGEII) Th2low	211
cg05877727	-0.00311343	0.357663	-4.10854	0.244082	-0.0252481	0.688694	-0.11432	0.312724	0.0484363	0.531708	-0.00955514	0.90938	0.0938759	0.254836	0.201395	0.569054	0.0188006	0.776602	-0.0662862	0.455522	COMBINED (GALAII+SAGEII) Th2low	211
cg05836765	0.0013086	0.864366	-0.886213	0.859829	-0.0563776	0.87174	-0.292605	0.430369	0.115751	0.682924	-0.303191	0.24271	0.181675	0.399777	0.665812	0.438181	-0.226961	0.219242	0.143586	0.543561	COMBINED (GALAII+SAGEII) Th2low	211
cg12303909	-0.00125015	0.249242	0.199365	0.667614	0.0162514	0.396463	-0.174677	0.0125118	-0.0240123	0.483409	0.0427242	0.260494	-0.0356441	0.537242	0.353652	0.122395	0.0132819	0.862855	-0.00042609	0.853156	COMBINED (GALAII+SAGEII) Th2low	211
cg08708644	-0.00342197	0.362719	-2.99618	0.286791	-0.0283007	0.581119	-0.0243779	0.808088	0.0372249	0.578506	-0.0156756	0.819513	-0.00497964	0.948361	-0.145896	0.665547	0.0566267	0.3759	-0.0452046	0.5635	COMBINED (GALAII+SAGEII) Th2low	211
cg00460800	-0.000255611	0.723904	2.83652	0.353488	0.0171273	0.972482	-0.0988521	0.175041	0.0563875	0.247826	0.0257842	0.767229	0.0464996	0.377508	-0.0736076	0.859876	-0.0787217	0.151038	-0.0132011	0.737869	COMBINED (GALAII+SAGEII) Th2low	211
cg15948324	-0.0223085	0.263421	-50.1832	0.298284	0.238042	0.458619	-0.267314	0.699862	-0.00802352	0.995939	0.659817	0.144333	0.216969	0.651044	-0.485501	0.868085	0.0247634	0.923582	-0.810321	0.0922899	COMBINED (GALAII+SAGEII) Th2low	211
cg24346519	0.000326063	0.88851	-1.71234	0.533287	-0.0927604	0.201236	-0.0930934	0.529175	0.0534546	0.587917	0.00984368	0.83973	0.0922647	0.337415	-0.170831	0.667758	-0.010706	0.818649	0.0394594	0.594384	COMBINED (GALAII+SAGEII) Th2low	211
cg24654266	-0.0185405	0.446101	-34.8117	0.0713775	0.394601	0.172038	0.183044	0.867577	-0.0498102	0.982994	-0.158014	0.659842	0.454209	0.265042	-1.74433	0.343379	-0.433859	0.213271	0.07552	0.936627	COMBINED (GALAII+SAGEII) Th2low	211
cg27215832	-0.000892167	0.668065	-1.89431	0.649128	-0.0104902	0.945221	-0.106914	0.338945	0.0774064	0.305849	0.0642597	0.375208	0.0377449	0.622003	-0.0372103	0.949053	-0.0377815	0.528537	-0.0497403	0.612191	COMBINED (GALAII+SAGEII) Th2low	211
cg03576469	-0.0148298	0.0197888	-0.436831	0.944166	0.0433781	0.578887	0.283559	0.134733	-0.120177	0.316472	0.0402918	0.695607	-0.00590413	0.97897	-0.772436	0.208411	0.0922011	0.450508	-0.209243	0.177965	COMBINED (GALAII+SAGEII) Th2low	211
cg08890611	0.00190449	0.406368	1.70337	0.503843	-0.0283852	0.391672	-0.172875	0.0609093	0.109711	0.0661449	0.0200945	0.840157	-0.0558887	0.444457	-0.29304	0.338785	-0.0204839	0.857309	0.0344972	0.717852	COMBINED (GALAII+SAGEII) Th2low	211
cg12736003	-0.000915475	0.828737	-0.20263	0.979971	0.0844633	0.0620826	0.0269954	0.826565	0.0231753	0.57256	0.120352	0.0517243	-0.0991576	0.114531	-0.463177	0.0828688	-0.0751623	0.142153	-0.0573651	0.342284	COMBINED (GALAII+SAGEII) Th2low	211
cg07054208	-0.0250376	0.226398	10.159	0.566566	0.0105965	0.953158	-1.27621	0.0386448	0.0483595	0.919262	0.889954	0.0418983	0.410046	0.356262	-0.637103	0.776807	-0.265033	0.467487	-0.355034	0.44231	COMBINED (GALAII+SAGEII) Th2low	211
cg19916543	0.00154543	0.423172	4.2457	0.195907	-0.144983	0.00304463	-0.118901	0.221399	0.146763	0.0257051	-0.157186	0.0222843	0.155557	0.0394125	0.535258	0.0954864	0.0770245	0.148023	-0.0556754	0.396205	COMBINED (GALAII+SAGEII) Th2low	211
cg00141783	-0.00135172	0.734817	1.61344	0.451998	-0.0614081	0.130985	0.0593173	0.647051	-0.0108681	0.978213	0.037935	0.681741	0.0310918	0.666377	-0.0943428	0.747879	0.0161277	0.705009	-0.00151675	0.986813	COMBINED (GALAII+SAGEII) Th2low	211
cg19138011	-0.000777076	0.818196	3.64469	0.217423	-0.0382681	0.391293	-0.0683236	0.47525	0.129006	0.0472226	-0.0331492	0.593743	0.125943	0.0974388	-0.22852	0.529488	-0.0572593	0.377182	-0.171182	0.0388794	COMBINED (GALAII+SAGEII) Th2low	211
cg20439101	0.0011608	0.79158	0.573159	0.931541	-0.0511185	0.372462	0.017878	0.842602	0.0371751	0.510351	-0.106188	0.0863972	-0.0238518	0.765153	-0.0106285	0.990637	-0.00741429	0.773513	0.130397	0.0449553	COMBINED (GALAII+SAGEII) Th2low	211
cg07035137	-0.00438384	0.796423	6.71913	0.5062	0.0822111	0.750465	0.0157507	0.968652	-0.171501	0.451394	-0.384432	0.0934967	0.00845675	0.972722	-1.60408	0.146448	0.0949138	0.593083	0.183095	0.489586	COMBINED (GALAII+SAGEII) Th2low	211
cg00840694	-0.00813077	0.348686	-10.802	0.230145	-0.0599583	0.950102	0.147989	0.631775	-0.00393384	0.940509	-0.166904	0.508713	-0.217007	0.44462	1.41209	0.186927	0.125233	0.63502	0.237554	0.337351	COMBINED (GALAII+SAGEII) Th2low	211
cg14254918	-0.00379586	0.159017	2.71062	0.32526	0.0835297	0.0649439	-0.0568567	0.557597	-0.00607841	0.897389	0.0894211	0.150839	-0.0293558	0.668845	-0.556259	0.0734859	-0.0398821	0.44916	-0.0184161	0.848435	COMBINED (GALAII+SAGEII) Th2low	211
cg23051299	-0.00765287	0.494841	-6.42072	0.457916	0.124168	0.421767	0.0217165	0.895219	-0.0905177	0.646402	-0.218027	0.436425	-0.247298	0.327321	-0.491714	0.676432	0.318821	0.1435	0.0228943	0.907895	COMBINED (GALAII+SAGEII) Th2low	211
cg14716501	-0.00402615	0.411978	2.32411	0.584219	0.00875196	0.995092	-0.168758	0.195459	-0.135293	0.148958	0.0320625	0.758615	0.0260997	0.781539	-0.00794809	0.970582	0.0374043	0.633805	-0.00953811	0.92132	COMBINED (GALAII+SAGEII) Th2low	211
cg20602359	0.00140733	0.893449	-8.36234	0.392431	-0.131826	0.403879	-0.19302	0.486946	0.184925	0.357462	0.00150817	0.964789	-0.07948	0.686418	1.3943	0.140797	-0.135035	0.459006	0.401749	0.0864771	COMBINED (GALAII+SAGEII) Th2low	211
cg17619348	0.0056155	0.16808	5.23453	0.337534	0.0145428	0.845609	-0.104209	0.440156	-0.0423565	0.624993	-0.0903854	0.299865	-0.0346085	0.726611	0.221585	0.627104	-0.0696277	0.424118	0.154133	0.128715	COMBINED (GALAII+SAGEII) Th2low	211
cg15879907	0.0130691	0.0254113	-1.66842	0.790538	-0.0440726	0.555862	-0.120551	0.455045	0.000613339	0.964867	0.11405	0.36012	0.0402879	0.819396	-0.801999	0.144051	0.159554	0.130531	-0.232713	0.0818186	COMBINED (GALAII+SAGEII) Th2low	211
cg12736613	-0.00108032	0.946765	-2.07422	0.599172	-0.0141231	0.643688	0.100619	0.425785	0.0192099	0.656754	-0.0973244	0.170395	0.0450403	0.598208	-0.251958	0.442036	-0.00429885	0.979793	0.0802149	0.364795	COMBINED (GALAII+SAGEII) Th2low	211
cg01828742	0.0127907	0.625711	0.49171	0.96782	-0.648356	0.0755878	-1.03882	0.179407	-0.184504	0.715141	0.0173474	0.980392	0.606999	0.292714	4.66483	0.0671784	0.606562	0.191346	0.143714	0.830092	COMBINED (GALAII+SAGEII) Th2low	211
cg18182820	-4.86073e-05	0.853216	-0.528732	0.831615	0.0209342	0.833011	0.0786646	0.287549	0.0217589	0.533271	-0.113881	0.0213435	0.0535738	0.335496	-0.478892	0.0314722	-0.0827565	0.0983253	0.0608597	0.362519	COMBINED (GALAII+SAGEII) Th2low	211
cg04666848	-0.00109649	0.59276	-0.986258	0.599875	0.0158813	0.613876	0.0186563	0.750899	0.0135159	0.770328	-0.0185532	0.710353	0.0193388	0.705661	-0.0102631	0.976117	-0.00921505	0.814199	-0.0734656	0.152822	COMBINED (GALAII+SAGEII) Th2low	211
cg27137368	-0.000636809	0.761396	-1.82534	0.381936	0.0217292	0.526827	0.0222325	0.752493	-0.00469551	0.890744	0.0173729	0.724478	-0.00422565	0.943512	0.0373141	0.884628	-0.0188072	0.680526	0.0429092	0.463214	COMBINED (GALAII+SAGEII) Th2low	211
cg07066019	0.000247487	0.972174	6.05872	0.229851	0.165421	0.0627005	0.223371	0.22013	-0.336942	0.00643668	-0.0665698	0.656589	-0.230013	0.106746	0.5688	0.336725	0.13679	0.24653	-0.146722	0.342205	COMBINED (GALAII+SAGEII) Th2low	211
cg20818756	-0.00510832	0.141592	-0.620748	0.959062	0.0247892	0.678989	-0.106026	0.175908	0.0408175	0.40681	0.0616487	0.374475	0.043057	0.48077	-0.191861	0.492877	-0.0235499	0.704137	-0.0231972	0.62849	COMBINED (GALAII+SAGEII) Th2low	211
cg12749467	0.00535764	0.704548	-17.4694	0.25624	-0.0494424	0.810704	-0.468371	0.270682	0.336416	0.239403	0.280267	0.352754	-0.551581	0.078832	0.167512	0.980357	0.138142	0.579285	0.0122621	0.965554	COMBINED (GALAII+SAGEII) Th2low	211
cg09612920	-0.00197842	0.395251	-1.10344	0.484444	-0.0197129	0.351793	-0.0253611	0.633044	0.0233167	0.438253	-0.025362	0.496484	0.064095	0.106106	0.117357	0.506268	-0.00367622	0.976713	-0.00707017	0.766443	COMBINED (GALAII+SAGEII) Th2low	211
cg21919719	0.0201646	0.0920853	10.8529	0.374381	0.0233713	0.736617	0.660263	0.218061	-0.254657	0.555251	-0.0437124	0.696053	-0.201261	0.555006	0.42338	0.933004	0.035807	0.745067	-0.0100444	0.927939	COMBINED (GALAII+SAGEII) Th2low	211
cg17883142	-0.00337729	0.0540003	1.79793	0.237041	0.00590171	0.884708	-0.054823	0.254922	0.00837531	0.771041	-0.0224707	0.488887	0.0439757	0.243216	0.0919831	0.558628	0.0151269	0.592483	0.0120471	0.78853	COMBINED (GALAII+SAGEII) Th2low	211
cg18254848	-0.00444393	0.0519039	-1.96478	0.402648	0.0631554	0.0571227	-0.0408469	0.436301	-0.0418617	0.361872	0.0891629	0.0551847	0.0357373	0.42512	-0.217347	0.284978	-0.0147402	0.747011	-0.0860743	0.0608354	COMBINED (GALAII+SAGEII) Th2low	211
cg20576328	0.00522992	0.558278	-9.31847	0.207818	0.114115	0.340558	-0.401927	0.126444	-0.046712	0.778136	0.167447	0.358311	-0.248042	0.229157	0.553182	0.551751	-0.156137	0.31749	0.202492	0.364925	COMBINED (GALAII+SAGEII) Th2low	211
cg26724455	-0.00413741	0.043601	-0.602641	0.887023	-0.0200467	0.434374	-0.012804	0.745323	-0.0149688	0.763382	-0.0346551	0.364208	0.0561979	0.201417	0.0675927	0.702479	0.0444385	0.196143	-0.00072932	0.961564	COMBINED (GALAII+SAGEII) Th2low	211
cg24710309	0.0107189	0.582581	1.2475	0.924095	0.000681972	0.997768	0.00151184	0.999504	-0.235843	0.511497	-0.151298	0.702509	-0.231245	0.563039	0.983357	0.582919	0.278347	0.397876	0.34419	0.413169	COMBINED (GALAII+SAGEII) Th2low	211
cg10051213	-0.00140375	0.45474	0.400712	0.830696	-0.00889871	0.685242	-0.1513	0.00880125	0.0330188	0.405479	0.0455701	0.242811	0.080891	0.0454237	-0.174188	0.380579	-0.00773454	0.866262	-0.00577893	0.942507	COMBINED (GALAII+SAGEII) Th2low	211
cg17256681	-0.000594597	0.742343	1.30786	0.307729	-0.0220374	0.303283	-0.121327	0.00773063	-0.00294407	0.923507	0.0626697	0.0569936	0.0627273	0.100705	0.00993849	0.978333	0.0176787	0.488209	-0.00621777	0.83741	COMBINED (GALAII+SAGEII) Th2low	211
cg14184646	-0.00133967	0.57993	1.48743	0.389185	0.0416208	0.207489	-0.0111156	0.815771	-0.0366964	0.365193	-0.0322461	0.401116	-0.0486631	0.2842	-0.225908	0.245847	0.0210294	0.536288	0.0200268	0.670842	COMBINED (GALAII+SAGEII) Th2low	211
cg13344855	-0.00141463	0.5287	-3.48023	0.141313	0.0650502	0.104682	0.0535709	0.499791	-0.00527244	0.879965	-0.0521267	0.425637	-0.0248677	0.695682	-0.115309	0.732017	-0.0125469	0.769119	0.0826807	0.188451	COMBINED (GALAII+SAGEII) Th2low	211
cg01901579	-0.00393312	0.509618	1.12242	0.670103	-0.0660618	0.0700862	0.0111369	0.941006	0.00346083	0.749654	-0.0943077	0.0878693	0.0867381	0.22138	-0.0171885	0.805603	0.0572994	0.225229	0.0571946	0.55547	COMBINED (GALAII+SAGEII) Th2low	211
cg02222982	-0.00421808	0.691049	-5.20389	0.609317	0.209893	0.126504	-0.0261364	0.91217	0.0882894	0.614847	0.31476	0.135118	-0.383047	0.0721796	-0.336835	0.737543	-0.0983071	0.555183	-0.179259	0.402153	COMBINED (GALAII+SAGEII) Th2low	211
cg11841710	-0.0021916	0.346961	-1.01214	0.958066	-0.0121932	0.577104	-0.063121	0.211731	0.0332796	0.307385	0.0304567	0.483544	0.0475013	0.248094	-0.146681	0.403894	0.00862952	0.734996	-0.0199602	0.496491	COMBINED (GALAII+SAGEII) Th2low	211
cg14769121	-0.00563177	0.183483	-1.48998	0.169837	-0.017605	0.361506	0.0153798	0.913529	0.00109636	0.984884	-0.0170994	0.564244	0.0529611	0.364227	0.0794754	0.713098	0.0208301	0.4482	0.023258	0.888274	COMBINED (GALAII+SAGEII) Th2low	211
cg19689370	-0.00138262	0.843671	-1.00198	0.531875	0.0185226	0.798271	0.0537967	0.502342	0.0602348	0.200822	-0.0806184	0.107966	-0.0043242	0.912522	-0.116603	0.662004	-0.0279361	0.621798	0.0594403	0.36822	COMBINED (GALAII+SAGEII) Th2low	211
cg26396815	-0.00171403	0.458884	0.581729	0.626978	-0.0156054	0.412746	-0.00433344	0.814545	0.0594551	0.0758262	-0.0166011	0.589985	0.0577034	0.142318	-0.245259	0.183036	-0.0189693	0.660301	-0.0379764	0.310123	COMBINED (GALAII+SAGEII) Th2low	211
cg22717723	-0.00345167	0.0697282	-2.26604	0.29721	-0.0136129	0.585084	7.34287e-05	0.994922	0.0342367	0.281749	-0.0126499	0.726274	0.0207849	0.65961	-0.122198	0.508908	-0.000396249	0.953291	0.0196705	0.6821	COMBINED (GALAII+SAGEII) Th2low	211
cg08118241	0.01686	0.0723142	9.41357	0.240987	0.00868143	0.973268	-0.204282	0.463194	0.135996	0.482731	0.195804	0.336644	0.0799329	0.859877	-0.906346	0.255588	-0.178119	0.33565	0.00734918	0.957029	COMBINED (GALAII+SAGEII) Th2low	211
cg01532010	0.0133519	0.0391635	7.81279	0.120324	-0.164474	0.0650481	0.034536	0.898794	0.106969	0.367228	-0.132741	0.319853	0.00583408	0.992607	-0.105436	0.834352	0.0829354	0.454396	-0.14859	0.291518	COMBINED (GALAII+SAGEII) Th2low	211
cg21370522	-0.004651	0.446945	5.4879	0.225732	0.0833752	0.331499	-0.110788	0.547291	0.0818302	0.517259	0.14936	0.255463	-0.0850003	0.533743	-0.676727	0.236585	-0.0375495	0.7409	0.0901471	0.539889	COMBINED (GALAII+SAGEII) Th2low	211
cg18721739	-0.000980388	0.740678	-1.8498	0.371957	-0.0161253	0.653811	-0.0296061	0.692698	-0.00680874	0.901279	-0.0373949	0.48434	0.0470284	0.414974	0.228066	0.353429	0.0586436	0.211705	-0.0365768	0.533388	COMBINED (GALAII+SAGEII) Th2low	211
cg10888630	-0.000541237	0.768186	-0.347943	0.814024	-0.0081886	0.791207	-0.0346372	0.541107	0.0213616	0.570906	0.0116717	0.751322	0.0159459	0.682192	0.132342	0.486482	0.00580423	0.892503	-0.058985	0.174758	COMBINED (GALAII+SAGEII) Th2low	211
cg12758082	0.0100396	0.208304	-0.251903	0.751276	-0.0610316	0.714418	0.169844	0.228717	0.0305606	0.944181	0.0511405	0.595845	-0.0939757	0.393989	-0.773118	0.227836	0.131519	0.272006	-0.130025	0.492515	COMBINED (GALAII+SAGEII) Th2low	211
cg21786775	-0.00533306	0.598257	-3.48332	0.673229	0.0368883	0.781838	0.0756417	0.786709	0.311986	0.105401	-0.153316	0.47325	-0.0447401	0.887188	0.575046	0.560662	-0.168064	0.342965	0.184544	0.433882	COMBINED (GALAII+SAGEII) Th2low	211
cg17030380	-0.00314011	0.0893193	-0.391397	0.800213	0.029041	0.296343	-0.0204654	0.755201	-0.0125334	0.709207	0.00801707	0.815501	0.0449529	0.286265	-0.148149	0.478511	-0.0304577	0.369401	0.000197863	0.984373	COMBINED (GALAII+SAGEII) Th2low	211
cg11432630	0.0134357	0.0234345	4.7156	0.181574	-0.0933248	0.338145	-0.0791157	0.667046	0.113017	0.331841	0.133552	0.107622	-0.0676858	0.601168	-0.573462	0.232169	0.141794	0.149737	-0.19719	0.0846771	COMBINED (GALAII+SAGEII) Th2low	211
cg05069228	-0.00430547	0.253006	0.702876	0.830139	0.0288296	0.726477	0.121126	0.207416	-0.00134119	0.985459	-0.154353	0.0207276	0.121247	0.0923736	0.0384353	0.866555	-0.0483346	0.489649	0.120271	0.109559	COMBINED (GALAII+SAGEII) Th2low	211
cg10814005	0.0015854	0.713156	8.76295	0.115738	-0.0709774	0.282476	-0.273386	0.0315508	0.127846	0.126901	0.180894	0.0464352	0.0090208	0.882777	0.337879	0.389442	0.0160534	0.865646	-0.103084	0.298611	COMBINED (GALAII+SAGEII) Th2low	211
cg12450789	-0.00151673	0.502772	-0.419158	0.840505	-0.0129257	0.619634	-0.104018	0.114964	0.0424932	0.310306	-0.0165562	0.686061	0.0794667	0.117216	-0.134835	0.604784	0.0191089	0.62558	-0.00894459	0.920092	COMBINED (GALAII+SAGEII) Th2low	211
cg15075897	-0.00361874	0.0889529	-1.20673	0.493242	-0.00956847	0.710246	0.0276309	0.659252	-0.00303026	0.971356	-0.00368671	0.92249	0.0887403	0.0578486	0.103561	0.596552	0.0321817	0.390223	-0.0647179	0.15704	COMBINED (GALAII+SAGEII) Th2low	211
cg12916632	-0.000125845	0.983945	5.20707	0.042778	-0.0170901	0.703125	-0.0466562	0.597691	0.000459549	0.988684	-0.085966	0.19363	-0.0713754	0.30877	-0.027593	0.952903	0.0623787	0.265546	0.0312864	0.695341	COMBINED (GALAII+SAGEII) Th2low	211
cg10294853	0.00050845	0.723222	-4.37199	0.177846	0.0705145	0.100916	-0.156434	0.137649	-0.0538132	0.315968	0.0363922	0.449551	-0.0931685	0.240609	0.599607	0.0942462	-0.0916606	0.114988	0.156354	0.119983	COMBINED (GALAII+SAGEII) Th2low	211
cg09322655	0.0126347	0.055713	8.3666	0.202879	-0.101109	0.320586	-0.00898944	0.92801	0.0943473	0.473029	0.00632337	0.886831	-0.0346757	0.732398	0.552449	0.309819	0.0141264	0.960234	0.0317199	0.691088	COMBINED (GALAII+SAGEII) Th2low	211
cg09383389	0.010222	0.0603135	3.19299	0.503787	-0.0775016	0.307069	-0.0466588	0.744957	0.0304589	0.732451	-0.0492895	0.676447	0.0700642	0.574822	0.909162	0.0920123	-0.0452712	0.663451	-0.106054	0.385369	COMBINED (GALAII+SAGEII) Th2low	211
cg22775585	-0.00480347	0.00581856	-0.814685	0.611753	0.0281534	0.303124	0.0210816	0.703752	0.00236658	0.908554	-0.0277084	0.448817	0.0213506	0.559777	-0.0295795	0.855007	0.00812136	0.778094	0.0147287	0.730364	COMBINED (GALAII+SAGEII) Th2low	211
cg08348441	-0.00155942	0.267021	0.258033	0.87303	-0.000618974	0.720478	-0.0461055	0.135204	-0.00520713	0.877873	-0.01137	0.511192	0.0380385	0.121433	-0.0292077	0.840294	0.012311	0.427494	0.00702144	0.845449	COMBINED (GALAII+SAGEII) Th2low	211
cg02237172	-0.0037567	0.6814	3.61402	0.457147	0.141843	0.177859	-0.0413369	0.753095	-0.167879	0.248303	-0.134968	0.32775	0.00995201	0.913184	0.362866	0.632943	-0.0084316	0.970137	0.19751	0.235803	COMBINED (GALAII+SAGEII) Th2low	211
cg11237948	0.00791202	0.649801	-2.59471	0.858549	0.101947	0.54418	-0.776384	0.0496809	0.267105	0.321292	-0.088145	0.820236	0.160165	0.583585	1.56997	0.232009	-0.161469	0.473956	-0.27515	0.389629	COMBINED (GALAII+SAGEII) Th2low	211
cg07420274	0.000700847	0.917129	-4.93028	0.688265	-0.0610131	0.719558	-1.01286	0.0242982	-0.032316	0.984166	0.428351	0.214853	0.101603	0.733201	-0.510065	0.708115	0.273916	0.300018	0.0226529	0.980323	COMBINED (GALAII+SAGEII) Th2low	211
cg27508506	0.000828006	0.658596	-2.52776	0.0532379	-0.0276873	0.27936	-0.0604842	0.182169	0.00555454	0.874939	-0.00595325	0.898378	-0.00674433	0.842632	0.169891	0.25374	0.0020768	0.9903	0.0452322	0.183587	COMBINED (GALAII+SAGEII) Th2low	211
cg04148640	-0.00324915	0.0481643	0.14427	0.945902	0.0273295	0.301221	-0.0546535	0.220755	0.0203623	0.481827	0.0417057	0.22792	0.00460311	0.896089	-0.176981	0.246911	-0.0273235	0.372241	-0.000581871	0.963062	COMBINED (GALAII+SAGEII) Th2low	211
cg19745810	0.000308886	0.675541	-3.32007	0.0180064	0.0115334	0.806243	-0.105355	0.0320537	0.0561052	0.0744116	0.0462798	0.23045	0.0499713	0.209206	-0.165882	0.250344	-0.0814628	0.0112548	-0.026279	0.346302	COMBINED (GALAII+SAGEII) Th2low	211
cg00364907	0.00518905	0.915882	4.56498	0.441331	0.135717	0.149591	0.0532391	0.656774	0.109415	0.655577	0.111773	0.390866	-0.134434	0.452361	-0.490832	0.712329	-0.0927284	0.44831	-0.0284756	0.967348	COMBINED (GALAII+SAGEII) Th2low	211
cg03159127	0.00989386	0.0897807	4.22821	0.419132	-0.191822	0.0275641	0.000162475	0.95955	0.0219805	0.762612	-0.123155	0.339559	0.115736	0.435036	0.62181	0.430825	0.204347	0.0646795	-0.0795545	0.570743	COMBINED (GALAII+SAGEII) Th2low	211
cg14452299	-0.00196688	0.695727	0.620379	0.913462	-0.00153186	0.983127	0.0886916	0.59257	-0.0404452	0.694705	0.0533372	0.629555	-0.161118	0.193818	0.206566	0.699662	0.0232987	0.830085	0.180504	0.17318	COMBINED (GALAII+SAGEII) Th2low	211
cg10198198	0.000391485	0.86478	-1.3954	0.84578	0.03412	0.432028	-0.154675	0.248564	-0.00822236	0.854674	0.102414	0.209507	-0.0768869	0.409382	0.150643	0.760194	0.0227986	0.861147	-0.0333319	0.779578	COMBINED (GALAII+SAGEII) Th2low	211
cg14617280	-0.00109327	0.521056	-1.89565	0.141936	0.00126873	0.997429	0.00931218	0.849562	0.0234085	0.432983	-0.0605838	0.0649376	0.0923748	0.0083635	-0.0603219	0.69699	-0.00610323	0.856013	-0.0372501	0.29219	COMBINED (GALAII+SAGEII) Th2low	211
cg20263733	-0.00171569	0.419772	0.633873	0.703681	0.00362538	0.964807	-0.0349515	0.534566	0.0428423	0.260267	-0.0476684	0.258379	0.0228036	0.599857	-0.32038	0.101836	-0.0149718	0.705683	0.0403334	0.407334	COMBINED (GALAII+SAGEII) Th2low	211
cg18399629	-0.00190047	0.432957	-1.85935	0.21508	-0.0146181	0.494895	-0.0390084	0.459535	0.022881	0.489322	-0.00670105	0.789058	0.0705114	0.0973299	0.0467822	0.780444	-0.0253236	0.518701	0.0383654	0.41587	COMBINED (GALAII+SAGEII) Th2low	211
cg05156120	0.00734152	0.563387	25.746	0.03406	0.235612	0.271778	-0.0628856	0.883072	-0.382339	0.146764	-0.232538	0.417703	-0.182597	0.560337	0.233758	0.863895	-0.0215571	0.955744	0.18041	0.576994	COMBINED (GALAII+SAGEII) Th2low	211
cg15452204	0.00363287	0.727775	8.54028	0.362296	0.400471	0.0342393	-0.174975	0.58128	-0.0255493	0.985531	0.465671	0.108059	0.265828	0.341563	-1.62744	0.174695	-0.17217	0.463829	-0.460015	0.112584	COMBINED (GALAII+SAGEII) Th2low	211
cg22221575	0.000712424	0.886939	-4.62505	0.243306	-0.0709943	0.260357	-0.251555	0.0371611	-0.0139932	0.840589	0.0311685	0.716282	0.110911	0.229348	0.463018	0.228789	0.0115908	0.902734	0.0735145	0.395649	COMBINED (GALAII+SAGEII) Th2low	211
cg19854901	-0.00275366	0.996073	-14.0274	0.420637	0.356328	0.250223	0.252648	0.743285	-0.808276	0.0561564	0.119363	0.842638	-0.267198	0.548984	1.95953	0.376397	0.120617	0.732999	0.123128	0.816603	COMBINED (GALAII+SAGEII) Th2low	211

## Sheet: Table S10 - SLSJ validation
Pheno	correlation	pvalue	N
Pre_FEV1_FVC_Meas	0.585849	0.00658	20
Post_FEV1_FVC_Meas	0.539363	0.02035	18
Pre_FEV1_Pcpred	0.237442	0.2772	23
Pre_FVC_Pcpred	-0.02942	0.89985	20
Post_FEV1_Pcpred	0.040204	0.86594	20
Post_FVC_Pcpred	-0.20381	0.42052	18
asthma	-0.49981	0.01429	24

[truncated: 8 more sheets: Table S11 - DNAm DEG GALAII, Table S12 - DNAm DEG SAGEII, Table S13 - DNAm DEG GO enrich, Table S14 - DEG 2-way GALAII, Table S15 - DEG 2-way SAGEII, Table S16 - GEX deconvolution, Table S17 - PsychEncode corr, Table S18 - PsychEncode reg]
